# Supplementary material for: Quantitative systems pharmacology model of erythropoiesis to simulate therapies targeting anemia due to chronic kidney disease
Source: Front Pharmacol. 2023 Dec 6;14:1274490. doi: 10.3389/fphar.2023.1274490 (PMC10731587; doi:10.3389/fphar.2023.1274490)
Supplement: Supplementary file 1 [file DataSheet1.ZIP]

Archive with 8 entries (8 files):
- Model File and Scripts/ND_Vpops_Final.m
- Model File and Scripts/ValidationScripts.m
- Model File and Scripts/HD_Vpops.m
- Model File and Scripts/ErythropoiesisModel_5Aug2023_Final3.sbproj
- Model File and Scripts/Healthy_RefVP.qsp.mat
- Model File and Scripts/Readme.docx
- Model File and Scripts/All_PK.qsp.mat
- Model File and Scripts/NDandHD_RefVP.qsp.mat
