# Supplementary material for: Quantitative systems pharmacology model of erythropoiesis to simulate therapies targeting anemia due to chronic kidney disease
Source: Front Pharmacol. 2023 Dec 6;14:1274490. doi: 10.3389/fphar.2023.1274490 (PMC10731587; doi:10.3389/fphar.2023.1274490)
Supplement: Supplementary file 1 [file DataSheet1.ZIP › Model File and Scripts/ND_Vpops_Final.m]

% Steps to use the script 
% Step 1: Run Section 1
% Step 2: Run one of Section 2,3,4 or 5 depending on which Vpop is wanted (rhuEPO ND, Dapro ND, Darbe ND or Vada ND)


%%
% Section 1 ***********************************************************************

clear ;
clc ;
close all ; 


Project = sbioloadproject('ErythropoiesisModel_5Aug2023_Final3');

ModelObj = Project.m1;  
ParObj = ModelObj.Parameters;


% obtain Species from the model
Model_Species = get(ModelObj, 'Species');
[N_spe, ~] = size(Model_Species);

% Populated Species ID & its value in a cell type - for use in Excel
speIDs = cell(1,N_spe);
speVals = cell(1,N_spe);

Model_Species = get(ModelObj, 'Species');
[N_spe, ~] = size(Model_Species);


for y = 1 : N_spe
    speIDs{1,y} = Model_Species(y).Name;
    speVals{1,y}= Model_Species(y).InitialAmount;
end

% Populate Parameters & its values in cell type - for use in excel
Model_Parameters = get(ModelObj, 'Parameters');
[N_par, ~] = size(Model_Parameters);
parIDs = cell(1,N_par);
parVals = cell(1,N_par);


for z =1: N_par
    parIDs{1,z} = Model_Parameters(z).Name;
    parVals{1,z}= Model_Parameters(z).Value;
end


% Populate parameter rules in cell type. 
Model_Rules = get(ModelObj, 'Rules');
[N_rule, ~] = size(Model_Rules);
ruleIDs = cell(1,N_rule);

%  The code below removes rules from parameters

for x = 1 : N_rule
    ruleIDs{1,x} = cell2mat(Model_Rules(x).parserule());
    if ismember(ruleIDs(x),parIDs)
        [truth,loc]=ismember(ruleIDs(x),parIDs);
        parIDs(loc)=[];
        parVals(loc)=[];
    end   %
end

% % return ; 

% k = find(strcmp(parIDs,'kprod_HIF_basal')) ; 

Parameters_varied = {'k_deg_prog' 'kprod_HIF_basal' 'k_modulate_HGB_efffect_on_PHD' 'k_production_EPO' 'Km_EPO-EPOR_Progenitors'...
                      'kprod_prog' 'k_ReticsToRBCM' 'k_modulate_PHD_effect_on_HIF' 'MCH_RBCM' 'kdeg_RBCM'} ;

Species_of_Interest = { 'PHD' 'HIFa' 'EPO_plasma_IU' 'Progenitors' 'Retics_plasma' 'RBCM' 'EPO_receptor' 'EPO_LR_complex'...
                        'rhuEPO_LR_complex' 'darbe_LR_complex'} ; 
   
  


parVals = cell2mat(parVals) ; 
Cohort_size = 200000 ; 
Timeline = 60000;

  
configsetObj = getconfigset(ModelObj);              
set(configsetObj,'StopTime',Timeline,'SolverType','ode15s')
set(configsetObj.SolverOptions, 'OutputTimes', [0:100:Timeline], 'RelativeTolerance',1e-3,'AbsoluteTolerance',1e-5,'AbsoluteToleranceScaling',false);


RBC_half_life_CKD_3_4_5 = [0.000463 0.00047 0.000694] ; 
k_production_EPO_CKD_3_4_5 = [1.7 1.6 1.3] ;
kin_bone_marrow_to_plasma_CKD_3_4_5 = [2.1E9 1.5E9 1.38E9] ;
baseline_deg_CKD_3_4_5 = [0.03 0.026 0.0158] ; 
Km_EPO_EPOR_Progenitors_CKD_3_4_5 = [3.3E12 2.5E12 2E12] ; 

%%%  k_maturation_delay_CKD_3_4_5 = [1.2E-02 5.00E-03 5.00E-03] ; %% This is not needed in improved 


CKD3_N = 10 ; 
CKD4_N = 10 ; 


%%
% Section 2 ***********************************************************************
% rhuEPO ND Vpop *****************************************************************

for ll = 1:3

    zz = 0 ; 
   

for mm = 1:Cohort_size 
    

 for i=1:length(Parameters_varied)      
     
     k(i) =  find(strcmp(parIDs,Parameters_varied(i))) ;  
     
      A1 = strcmp('kdeg_RBCM', Parameters_varied(i));
     A2 = strcmp('k_production_EPO', Parameters_varied(i));
     A3 = strcmp('kprod_prog', Parameters_varied(i));
     A4 = strcmp('k_deg_prog', Parameters_varied(i));
     A5 = strcmp('Km_EPO-EPOR_Progenitors', Parameters_varied(i));
   
     

         
      if A1 == 1 
         Varied_para = RBC_half_life_CKD_3_4_5(ll) * lognrnd(0, 0.12) ;
         elseif A2 == 1 
         Varied_para = k_production_EPO_CKD_3_4_5(ll) * lognrnd(0, 0.1) ;
         elseif A3 == 1 
         Varied_para = kin_bone_marrow_to_plasma_CKD_3_4_5(ll) * lognrnd(0, 0.05) ;
         elseif A4 == 1 
         Varied_para = baseline_deg_CKD_3_4_5(ll) * lognrnd(0, 0.05) ;
          elseif A5 == 1 
         Varied_para = Km_EPO_EPOR_Progenitors_CKD_3_4_5(ll) * lognrnd(0, 0.05) ;
         
%          end
      else 
          
        Varied_para = parVals(k(i)) * lognrnd(0, 0.10) ; 
        
      end 
     
     ModelObj.Parameters(k(i)).Value = Varied_para ;  
    
 
 end
 
 


[~,x,Sim_DependantVars]=sbiosimulate(ModelObj);


Cohort_RETIC(:,1) = x(:,24) ;
Cohort_RBC(:,1) = x(:,6) ;
Cohort_HGB(:,1) = x(:,7) ; 
Cohort_EPO(:,1) = x(:,8) ;


% rhuepo
if (Cohort_HGB(end,1)> 8.4 && Cohort_HGB(end,1)<= 9.9) && (Cohort_EPO(end,1)> 6 && Cohort_EPO(end,1)< 18)

    
   
  if zz <= 10000 
    

    zz = zz + 1 ; 
    
    
 for mmm =1:length(Species_of_Interest)
     
 kk(mmm) =  find(strcmp(speIDs,Species_of_Interest(mmm))) ; 
   
 Model_Species(mmm).InitialAmount = x(end, kk(mmm))  ; 
  
 end 
     
 [~,x,Sim_DependantVars]= sbiosimulate(ModelObj);

if ll ==1
    
Cohort_RETIC_In_range_CKD3(:,zz) = x(:,24) ;
Cohort_RBC_In_range_CKD3(:,zz) = x(:,6) ;
Cohort_HGB_In_range_CKD3(:,zz) = x(:,7) ; 
Cohort_EPO_In_range_CKD3(:,zz) = x(:,8) ;     

 
    
for j = 1:length(parVals) 
 
Cohorts_generated_CKD3(j, zz) = ModelObj.Parameters(j).Value ;
 
end

Cohorts_generated_species_CKD3(:, zz) = x(1,:) ; 

end

if ll ==2
    
Cohort_RETIC_In_range_CKD4(:,zz) = x(:,24) ;
Cohort_RBC_In_range_CKD4(:,zz) = x(:,6) ;
Cohort_HGB_In_range_CKD4(:,zz) = x(:,7) ; 
Cohort_EPO_In_range_CKD4(:,zz) = x(:,8) ;     
  

for j = 1:length(parVals) 
 
Cohorts_generated_CKD4(j, zz) = ModelObj.Parameters(j).Value ; 
 
end

Cohorts_generated_species_CKD4(:, zz) = x(1,:) ;
   
end

if ll == 3
    
Cohort_RETIC_In_range_CKD5(:,zz) = x(:,24) ;
Cohort_RBC_In_range_CKD5(:,zz) = x(:,6) ;
Cohort_HGB_In_range_CKD5(:,zz) = x(:,7) ; 
Cohort_EPO_In_range_CKD5(:,zz) = x(:,8) ;  


for j = 1:length(parVals) 
 
Cohorts_generated_CKD5(j, zz) = ModelObj.Parameters(j).Value ; 
 
end

Cohorts_generated_species_CKD5(:, zz) = x(1,:) ;
   
end


  end
  
end

    


if ll == 1  && zz >= CKD3_N 
    
     break ;
 
elseif ll > 1 && zz >= CKD4_N 
    
    break ;
 
end


end


end


%%% PROVENZANO  rhuEPO ND population simulation

% 9.8% (CKD-3),  60.3% (CKD-4 ), 29.9 (CKD 5) THIS IS FOR PROVENZANO 


CKD3_percent = round(CKD4_N *0.1) ;
CKD4_percent = round(CKD4_N *0.6) ;
CKD5_percent = round(CKD4_N *0.3) ;

Cohort_HGB_combined_CKD_3_4_5 = [Cohort_HGB_In_range_CKD3(:,1:CKD3_percent) Cohort_HGB_In_range_CKD4(:,1:CKD4_percent) Cohort_HGB_In_range_CKD5(:,1:CKD5_percent)] ;
Cohort_EPO_combined_CKD_3_4_5 = [Cohort_EPO_In_range_CKD3(:,1:CKD3_percent) Cohort_EPO_In_range_CKD4(:,1:CKD4_percent) Cohort_EPO_In_range_CKD5(:,1:CKD5_percent)] ;
Cohort_Parameters_combined_CKD_3_4_5 = [Cohorts_generated_CKD3(:,1:CKD3_percent) Cohorts_generated_CKD4(:,1:CKD4_percent) Cohorts_generated_CKD5(:,1:CKD5_percent)] ;
Cohort_Species_combined_CKD_3_4_5 = [Cohorts_generated_species_CKD3(1:32,1:CKD3_percent) Cohorts_generated_species_CKD4(1:32,1:CKD4_percent) Cohorts_generated_species_CKD5(1:32,1:CKD5_percent)] ;


% % % %  APAPTIVE DOSING  BELOW IS BASED ON PROVENZANO DOSING ALGORITHM rhuEPO


Model_Dose = get(ModelObj, 'Dose');
D1_Provanzano = Model_Dose(33) ; 
DOSE_STRENGTH_START = D1_Provanzano.Amount(1) ; 
Time_of_dosing = D1_Provanzano.Time(1:end) ; 


for i =1:length(Cohort_HGB_combined_CKD_3_4_5(1,:))
    
    counter_HGB_level_TOO_HIGH = 0 ; 
    Week_counter = 0 ; 
    Two_week_conuter = 0 ;
    Four_week_conuter = 0 ; 
    HGB_after_each_week = 0; 
    HGB_total_dynamics = [] ; 
    Drug_dynamics = [] ; 
    Count_13_above_HGB = 0 ; 
    HGB_Rising_too_fast = 0 ; 
    D1_Provanzano = Model_Dose(33) ;
    
  Dose_inidividual_every_Week = [] ;


  
   for mmm =1:length(Model_Species)
    
    Model_Species(mmm).InitialAmount = abs(Cohort_Species_combined_CKD_3_4_5(mmm,i))  ; 
    
    end
    
    for nnn =1:length(Model_Parameters)
    
    Model_Parameters(nnn).Value = Cohort_Parameters_combined_CKD_3_4_5(nnn,i)  ; 
    
    end
    
    

 for j = 1:length(Time_of_dosing)-1
     
     D1_Provanzano.Amount(1) = DOSE_STRENGTH_START ;
     D1_Provanzano.Time(j) = Time_of_dosing(j) ;
     Provanzano_DOSES(j,i) = D1_Provanzano.Amount(j) ;
     
     

     
     
   set(configsetObj,'StopTime',Time_of_dosing(j+1),'SolverType','sundials')  
   set(configsetObj.SolverOptions, 'OutputTimes', [Time_of_dosing(j):1:Time_of_dosing(j+1)]);
   [~,x,Sim_DependantVars]= sbiosimulate(ModelObj, D1_Provanzano);
    
    HGB_total_dynamics = [HGB_total_dynamics; x(:,7)]  ;
    Drug_dynamics = [Drug_dynamics; x(:,23)]  ;
    HGB_check_treated_individual_per_week = x(end,7) ;
    HGB_after_each_week(j) = D1_Provanzano.Amount(j); 
    
  
    
   Dose_inidividual_every_Week(j) =  x(end,9) ; 
    
    
    if HGB_check_treated_individual_per_week >=13
    
    counter_HGB_level_TOO_HIGH = 1  ;
    Count_13_above_HGB = Count_13_above_HGB + 1 ; 
    D1_Provanzano_Amount_current = D1_Provanzano.Amount(j) ;
    D1_Provanzano.Amount(j+1) = 0 ;   % D1_Provanzano.Time = Timeline_with_dose_Provenzano(j +1) ;
    
   end
    
  if (counter_HGB_level_TOO_HIGH == 1) && (HGB_check_treated_individual_per_week <= 12)
        
    counter_HGB_level_TOO_HIGH = 0  ;
    
    D1_Provanzano.Amount(j+1) = D1_Provanzano_Amount_current/2 ; % D1_Provanzano.Time = Timeline_with_dose_Provenzano(j +1) ;
    
  end
    
    if j > 2 
   
   if (counter_HGB_level_TOO_HIGH == 0) && (HGB_after_each_week(j) - HGB_after_each_week(j-2))>1.3
       
       D1_Provanzano.Amount(j+1) = (D1_Provanzano.Amount(j))/2 ; %% D1_Provanzano.Time = Timeline_with_dose_Provenzano(j +1) ;
       HGB_Rising_too_fast = 1 ; 
       
    end
    
    end
   
  if j > 4 
   
   if (counter_HGB_level_TOO_HIGH == 0)  && (HGB_after_each_week(j) - HGB_after_each_week(j-4))<=1 
        
        if HGB_Rising_too_fast == 1
       
       D1_Provanzano.Amount(j+1) = 20000 ; % D1_Provanzano.Time = Timeline_with_dose_Provenzano(j +1) ;
         D1_Provanzano.Amount(j+1) = 10000 + (15000 - 10000)*rand(1) ; % D1_Provanzano.Time = Timeline_with_dose_Provenzano(j +1) ;
        
        elseif HGB_Rising_too_fast == 0
            
         D1_Provanzano.Amount(j+1) = 20000 ;
         
        end 
    end
    
    
  else
  D1_Provanzano.Amount(j) = DOSE_STRENGTH_START ; %  D1_Provanzano.Time = Timeline_with_dose_Provenzano(j +1) ;
    
   
  end
    
  


 end
 
    HGB_total_dynamics_rhuEPO_all(:,i) = HGB_total_dynamics ;
    HGB_after_each_week_rhuEPO_all(:,i) = HGB_after_each_week ;
    Drug_dynamics_rhuEPO_all(:,i) = Drug_dynamics ;
    Count_13_above_HGB_rhuEPO_all(i) = {Count_13_above_HGB} ; 
    
    Dose_Week_all(:,i) = Dose_inidividual_every_Week ;
    
    disp(i) ;
    
    disp('Adaptive_rhuEPO') ; 
 
end

 plot(HGB_total_dynamics_rhuEPO_all(:,:),'LineWidth',0.01,'Color','blue')

%% ****************************************************************************
% Section 3 ***********************************************************************
% Dapro ND Vpop *****************************************************************

for ll = 1:3

    zz = 0 ; 
    zz_DARBE  = 0 ; 
    zz_VADA = 0 ; 
    zz_DAPRO = 0 ; 

for mm = 1:Cohort_size 
    

 for i=1:length(Parameters_varied)      
     
     k(i) =  find(strcmp(parIDs,Parameters_varied(i))) ;  
     
      A1 = strcmp('kdeg_RBCM', Parameters_varied(i));
     A2 = strcmp('k_production_EPO', Parameters_varied(i));
     A3 = strcmp('kprod_prog', Parameters_varied(i));
     A4 = strcmp('k_deg_prog', Parameters_varied(i));
     A5 = strcmp('Km_EPO-EPOR_Progenitors', Parameters_varied(i));
   
   
         
      if A1 == 1 
         Varied_para = RBC_half_life_CKD_3_4_5(ll) * lognrnd(0, 0.12) ;
         elseif A2 == 1 
         Varied_para = k_production_EPO_CKD_3_4_5(ll) * lognrnd(0, 0.1) ;
         elseif A3 == 1 
         Varied_para = kin_bone_marrow_to_plasma_CKD_3_4_5(ll) * lognrnd(0, 0.05) ;
         elseif A4 == 1 
         Varied_para = baseline_deg_CKD_3_4_5(ll) * lognrnd(0, 0.05) ;
          elseif A5 == 1 
         Varied_para = Km_EPO_EPOR_Progenitors_CKD_3_4_5(ll) * lognrnd(0, 0.05) ;
         
%          end
      else 
          
        Varied_para = parVals(k(i)) * lognrnd(0, 0.10) ; 
        
      end 
     
     ModelObj.Parameters(k(i)).Value = Varied_para ;  
    
 
 end
 
 


[~,x,Sim_DependantVars]=sbiosimulate(ModelObj);


Cohort_RETIC(:,1) = x(:,24) ;
Cohort_RBC(:,1) = x(:,6) ;
Cohort_HGB(:,1) = x(:,7) ; 
Cohort_EPO(:,1) = x(:,8) ;


    % dapro 
if (Cohort_HGB(end,1)> 9.0 && Cohort_HGB(end,1)<= 11) && (Cohort_EPO(end,1)> 6 && Cohort_EPO(end,1)< 18)
 
  if zz <= 10000 && zz_DAPRO <= 10000
    

    zz = zz + 1 ; 
    zz_DAPRO = zz_DAPRO + 1 ; 
   
    
 for mmm =1:length(Species_of_Interest)
     
 kk(mmm) =  find(strcmp(speIDs,Species_of_Interest(mmm))) ; 
   
 Model_Species(mmm).InitialAmount = x(end, kk(mmm))  ; 
  
 end 
     
 [~,x,Sim_DependantVars]= sbiosimulate(ModelObj);

if ll ==1
    
Cohort_RETIC_In_range_CKD3(:,zz) = x(:,24) ;
Cohort_RBC_In_range_CKD3(:,zz) = x(:,6) ;
Cohort_HGB_In_range_CKD3(:,zz) = x(:,7) ; 
Cohort_EPO_In_range_CKD3(:,zz) = x(:,8) ;     

Cohort_RETIC_In_range_CKD3_DAPRO(:,zz_DAPRO) = x(:,24) ;
Cohort_RBC_In_range_CKD3_DAPRO(:,zz_DAPRO) = x(:,6) ;
Cohort_HGB_In_range_CKD3_DAPRO(:,zz_DAPRO) = x(:,7) ; 
Cohort_EPO_In_range_CKD3_DAPRO(:,zz_DAPRO) = x(:,8) ;
    
    
for j = 1:length(parVals) 
 
Cohorts_generated_CKD3(j, zz) = ModelObj.Parameters(j).Value ;
Cohorts_generated_CKD3_DAPRO(j, zz) = ModelObj.Parameters(j).Value ;
 
end

Cohorts_generated_species_CKD3(:, zz) = x(1,:) ; 
Cohorts_generated_species_CKD3_DAPRO(:, zz) = x(1,:) ; 

end

if ll ==2
    
Cohort_RETIC_In_range_CKD4(:,zz) = x(:,24) ;
Cohort_RBC_In_range_CKD4(:,zz) = x(:,6) ;
Cohort_HGB_In_range_CKD4(:,zz) = x(:,7) ; 
Cohort_EPO_In_range_CKD4(:,zz) = x(:,8) ;     

Cohort_RETIC_In_range_CKD4_DAPRO(:,zz_DAPRO) = x(:,24) ;
Cohort_RBC_In_range_CKD4_DAPRO(:,zz_DAPRO) = x(:,6) ;
Cohort_HGB_In_range_CKD4_DAPRO(:,zz_DAPRO) = x(:,7) ; 
Cohort_EPO_In_range_CKD4_DAPRO(:,zz_DAPRO) = x(:,8) ;    
    

for j = 1:length(parVals) 
 
Cohorts_generated_CKD4(j, zz) = ModelObj.Parameters(j).Value ; 
Cohorts_generated_CKD4_DAPRO(j, zz) = ModelObj.Parameters(j).Value ; 
 
end

Cohorts_generated_species_CKD4(:, zz) = x(1,:) ;
Cohorts_generated_species_CKD4_DAPRO(:, zz) = x(1,:) ;
   
end

if ll == 3
    
Cohort_RETIC_In_range_CKD5(:,zz) = x(:,24) ;
Cohort_RBC_In_range_CKD5(:,zz) = x(:,6) ;
Cohort_HGB_In_range_CKD5(:,zz) = x(:,7) ; 
Cohort_EPO_In_range_CKD5(:,zz) = x(:,8) ;  

Cohort_RETIC_In_range_CKD5_DAPRO(:,zz_DAPRO) = x(:,24) ;
Cohort_RBC_In_range_CKD5_DAPRO(:,zz_DAPRO) = x(:,6) ;
Cohort_HGB_In_range_CKD5_DAPRO(:,zz_DAPRO) = x(:,7) ; 
Cohort_EPO_In_range_CKD5_DAPRO(:,zz_DAPRO) = x(:,8) ;  


for j = 1:length(parVals) 
 
Cohorts_generated_CKD5(j, zz) = ModelObj.Parameters(j).Value ; 
Cohorts_generated_CKD5_DAPRO(j, zz) = ModelObj.Parameters(j).Value ; 
 
end

Cohorts_generated_species_CKD5(:, zz) = x(1,:) ;
Cohorts_generated_species_CKD5_DAPRO(:, zz) = x(1,:) ;
   
end


  end
  
end

    

disp(zz_DAPRO) ;


if ll == 1  && zz >= CKD3_N 
    
     break ;
 
elseif ll > 1 && zz >= CKD4_N 
    
    break ;
 
end


end


end


%%% Dapro ND Population

% 22 % (CKD stage 3), 47% (CKD stage 4), 31% (CKD stage 5)

CKD3_percent_DAPRO = round(CKD4_N * 0.22) ;
CKD4_percent_DAPRO = round(CKD4_N * 0.47) ;
CKD5_percent_DAPRO = round(CKD4_N * 0.31) ;

Cohort_HGB_combined_CKD_3_4_5_DAPRO = [Cohort_HGB_In_range_CKD3(:,1:CKD3_percent_DAPRO) Cohort_HGB_In_range_CKD4(:,1:CKD4_percent_DAPRO) Cohort_HGB_In_range_CKD5(:,1:CKD5_percent_DAPRO)] ;
Cohort_EPO_combined_CKD_3_4_5_DAPRO = [Cohort_EPO_In_range_CKD3(:,1:CKD3_percent_DAPRO) Cohort_EPO_In_range_CKD4(:,1:CKD4_percent_DAPRO) Cohort_EPO_In_range_CKD5(:,1:CKD5_percent_DAPRO)] ;
Cohort_Parameters_combined_CKD_3_4_5_DAPRO = [Cohorts_generated_CKD3(:,1:CKD3_percent_DAPRO) Cohorts_generated_CKD4(:,1:CKD4_percent_DAPRO) Cohorts_generated_CKD5(:,1:CKD5_percent_DAPRO)] ;
Cohort_Species_combined_CKD_3_4_5_DAPRO = [Cohorts_generated_species_CKD3(1:32,1:CKD3_percent_DAPRO) Cohorts_generated_species_CKD4(1:32,1:CKD4_percent_DAPRO) Cohorts_generated_species_CKD5(1:32,1:CKD5_percent_DAPRO)] ;


Dose_library_DAPRO = [1 2 4] ; 
Model_Dose = get(ModelObj, 'Dose');
D1_DAPRO = Model_Dose(52) ;   
DOSE_STRENGTH_START = D1_DAPRO.Amount(1) ; 
Time_of_dosing_DAPRO = D1_DAPRO.Time(1:end) ;    
Time_of_dosing_DAPRO_each_week = Time_of_dosing_DAPRO(1:7:end) ;

Starting_dose_DAPRO = 1 ; 

 


iz = 0 ; 
sbioaccelerate(ModelObj,D1_DAPRO);


 
for i = 1:length(Cohort_HGB_combined_CKD_3_4_5_DAPRO(1,:))
    
    HGB_total_dynamics_DAPRO = [] ; 
    Drug_dynamics_DAPRO = [] ; 
    D1_DAPRO = Model_Dose(52) ;
    HGB_after_each_week_DAPRO = 0; 
    HGB_Rising_too_fast_DAPRO = 0 ;  
    Count_13_above_HGB_DAPRO = 0 ; 
    counter_HGB_level_TOO_HIGH_DAPRO = 0 ; 
    Last_Dose_position_DAPRO = 0 ; 
    for mmm =1:length(Model_Species)
    
        Dapro_Dose_inidividual_every_Week = [] ;
        
    Model_Species(mmm).InitialAmount = abs(Cohort_Species_combined_CKD_3_4_5_DAPRO(mmm,i))  ; 
    
    end
    
    for nnn =1:length(Model_Parameters) 
    Model_Parameters(nnn).Value = Cohort_Parameters_combined_CKD_3_4_5_DAPRO(nnn,i)  ; 
     end
    


    
    
 if Cohort_HGB_combined_CKD_3_4_5_DAPRO(1,i) >=8 && Cohort_HGB_combined_CKD_3_4_5_DAPRO(1,i) <=8.49    
     
     D1_DAPRO.Amount(1:7) = Dose_library_DAPRO(3) ;
     
     
 elseif Cohort_HGB_combined_CKD_3_4_5_DAPRO(1,i) >=8.5 && Cohort_HGB_combined_CKD_3_4_5_DAPRO(1,i) <= 9.49    
     
     D1_DAPRO.Amount(1:7) = Dose_library_DAPRO(2) ;     
   
 elseif Cohort_HGB_combined_CKD_3_4_5_DAPRO(1,i) >=9.5 && Cohort_HGB_combined_CKD_3_4_5_DAPRO(1,i) <= 11    
     
     D1_DAPRO.Amount(1:7) = Dose_library_DAPRO(1) ;         
 
 end   
    
    
    

 for j = 1:length(Time_of_dosing_DAPRO_each_week)-1
     
 
     
     
     D1_DAPRO.Time(j) = Time_of_dosing_DAPRO(j) ;


     
   set(configsetObj,'StopTime',Time_of_dosing_DAPRO(j+1),'SolverType','ode15s')  
   set(configsetObj.SolverOptions, 'OutputTimes', [Time_of_dosing_DAPRO_each_week(j):1:Time_of_dosing_DAPRO_each_week(j+1)], 'RelativeTolerance',1e-3,'AbsoluteTolerance',1e-5,'AbsoluteToleranceScaling',false);
 
  
   
   
varobj = getvariant(ModelObj, 'DaproPK_var28July2023');
   
   [~,x,Sim_DependantVars]= sbiosimulate(ModelObj, configsetObj,varobj, D1_DAPRO);
    
    HGB_total_dynamics_DAPRO = [HGB_total_dynamics_DAPRO; x(:,7)]  ;
    Drug_dynamics_DAPRO = [Drug_dynamics_DAPRO; x(:,21)]  ; 
    HGB_check_treated_individual_per_week_DAPRO = x(end,7) ;
    HGB_after_each_week_DAPRO(j) = HGB_check_treated_individual_per_week_DAPRO ; 
    
   Dapro_Dose_inidividual_every_Week(j) =  x(end,22) ; 
    
%%%%%%%%%%%%%%%%%%%%%%%%%%%% Condition 1 when HGB too high, is >=13    
   
 
     if (HGB_check_treated_individual_per_week_DAPRO >=12)&&(D1_DAPRO.Amount(j*7) > Dose_library_DAPRO(1)) 
   
      Count_13_above_HGB_DAPRO = Count_13_above_HGB_DAPRO +1 ; 
      counter_HGB_level_TOO_HIGH_DAPRO = 1  ;
      High_HGB_dose_amount = D1_DAPRO.Amount(j*7)  ;
      D1_DAPRO.Amount(j*7+1:end) = Dose_library_DAPRO(1) ;
        
  end     
  
 % if (HGB_check_treated_individual_per_week_DAPRO >=13)&&(D1_DAPRO.Amount(j*7) == Dose_library_DAPRO(1)) 
     if (HGB_check_treated_individual_per_week_DAPRO >=12)&&(D1_DAPRO.Amount(j*7) == Dose_library_DAPRO(1)) 
    
      Count_13_above_HGB_DAPRO = Count_13_above_HGB_DAPRO +1 ; 
      counter_HGB_level_TOO_HIGH_DAPRO = 1  ;
      High_HGB_dose_amount = D1_DAPRO.Amount(j*7)  ;
      D1_DAPRO.Amount(j*7+1:end) = 0 ;
        
  end 
  
 
  
  
    if counter_HGB_level_TOO_HIGH_DAPRO ==1 && (HGB_check_treated_individual_per_week_DAPRO <12)
    
      Last_Dose_position_DAPRO = find(Dose_library_DAPRO== High_HGB_dose_amount) ; 
      
      if D1_DAPRO.Amount(j*7) > Dose_library_DAPRO(1)
      
          D1_DAPRO.Amount(j*7+1:end) = Dose_library_DAPRO(Last_Dose_position_DAPRO -1) ;
      
      elseif D1_DAPRO.Amount(j*7) == Dose_library_DAPRO(1)
          
          D1_DAPRO.Amount(j*7+1:end) = Dose_library_DAPRO(1) ;
      end
      
      counter_HGB_level_TOO_HIGH_DAPRO = 0  ;
  
  end
  
  
 
     if (HGB_check_treated_individual_per_week_DAPRO <12) && (HGB_check_treated_individual_per_week_DAPRO >=10)
    
      D1_DAPRO.Amount(j*7+1:end) = D1_DAPRO.Amount(j*7) ;
        
  end
  %   %%%%%%%%%%%%%%%%%%%%% Condition if HGB rise too fast of too slow, check every 2 weeks for each person %%%%%%%%%%
%   
  if j > 2
      
      %%% TOO FAST 
  
  if counter_HGB_level_TOO_HIGH_DAPRO == 0 && (HGB_check_treated_individual_per_week_DAPRO <=12) && (HGB_check_treated_individual_per_week_DAPRO >=10) && (HGB_after_each_week_DAPRO(j) - HGB_after_each_week_DAPRO(j-2))>1
      
      
      Dose_position_HGB_risising_fast_DAPRO = find(Dose_library_DAPRO == D1_DAPRO.Amount(j*7)) ; 
      HGB_Rising_too_fast_DAPRO = 1  ;
      High_HGB_dose_amount_DAPRO = D1_DAPRO.Amount(j*7)  ;
      
      if D1_DAPRO.Amount(j*7) > Dose_library_DAPRO(1)
      
      D1_DAPRO.Amount(j*7+1:end) = Dose_library_DAPRO(Dose_position_HGB_risising_fast_DAPRO -1) ;
      
      elseif D1_DAPRO.Amount(j*7) == Dose_library_DAPRO(1)
          
      D1_DAPRO.Amount(j*7+1:end) = D1_DAPRO.Amount(j*7) ;
        
     end     
  
  end
  
%     %%% TOO SLOW
% 
  if counter_HGB_level_TOO_HIGH_DAPRO == 0 && HGB_check_treated_individual_per_week_DAPRO < 11 && ((HGB_after_each_week_DAPRO(j) - HGB_after_each_week_DAPRO(j-2))) < 1
      
      HGB_Rising_too_slow_DAPRO = 1  ;
      
   if D1_DAPRO.Amount(j*7) >0
      
      Dose_position_HGB_risising_slow_DAPRO = find(Dose_library_DAPRO == D1_DAPRO.Amount(j*7)) ;
      
      Low_HGB_dose_amount_DAPRO = D1_DAPRO.Amount(j*7)  ;
      
      if D1_DAPRO.Amount(j*7) < Dose_library_DAPRO(end)
      
      D1_DAPRO.Amount(j*7+1:end) = Dose_library_DAPRO(Dose_position_HGB_risising_slow_DAPRO + 1) ;
      
      elseif D1_DAPRO.Amount(j*7) == Dose_library_DAPRO(end)
          
      D1_DAPRO.Amount(j*7+1:end) = D1_DAPRO.Amount(j*7) ;
        
     
      end
      
   elseif D1_DAPRO.Amount(j*7) == 0   
     
       D1_DAPRO.Amount(j*7+1:end) = Dose_library_DAPRO(1) ;
       
   end
      
      
  end
  
   end
  
  
    
 
 end

 
     
    HGB_total_dynamics_DAPRO_all(:,i) = HGB_total_dynamics_DAPRO ;
    HGB_after_each_week_DAPRO_all(:,i) = HGB_after_each_week_DAPRO ;
    Drug_dynamics_DAPRO_all(:,i) = Drug_dynamics_DAPRO ;
%     Count_13_above_HGB_DAPRO_all(i) = {Count_13_above_HGB_DAPRO} ; 
    Dapro_Dose_Week_all(:,i) = Dapro_Dose_inidividual_every_Week ;
    
%  end  
    disp(i) ;
    
    disp('Adaptive_DAPRO') ; 
 

end
  plot(HGB_total_dynamics_DAPRO_all(:,:),'LineWidth',0.01,'Color','blue')


  
 %% ****************************************************************************
% Section 4 ***********************************************************************
% Darbe ND Vpop *****************************************************************


for ll = 1:3

    zz = 0 ; 
    zz_DARBE  = 0 ; 
    zz_VADA = 0 ; 
    zz_DAPRO = 0 ; 

for mm = 1:Cohort_size 
    

 for i=1:length(Parameters_varied)      
     
     k(i) =  find(strcmp(parIDs,Parameters_varied(i))) ;  
     
      A1 = strcmp('kdeg_RBCM', Parameters_varied(i));
     A2 = strcmp('k_production_EPO', Parameters_varied(i));
     A3 = strcmp('kprod_prog', Parameters_varied(i));
     A4 = strcmp('k_deg_prog', Parameters_varied(i));
     A5 = strcmp('Km_EPO-EPOR_Progenitors', Parameters_varied(i));
   
     
%%% A4 = strcmp('k_maturation_delay', Parameters_varied(i));
 
%      if A1 ==1 || A2 == 1 || A3 == 1 || A4 == 1
         
      if A1 == 1 
         Varied_para = RBC_half_life_CKD_3_4_5(ll) * lognrnd(0, 0.12) ;
         elseif A2 == 1 
         Varied_para = k_production_EPO_CKD_3_4_5(ll) * lognrnd(0, 0.1) ;
         elseif A3 == 1 
         Varied_para = kin_bone_marrow_to_plasma_CKD_3_4_5(ll) * lognrnd(0, 0.05) ;
         elseif A4 == 1 
         Varied_para = baseline_deg_CKD_3_4_5(ll) * lognrnd(0, 0.05) ;
          elseif A5 == 1 
         Varied_para = Km_EPO_EPOR_Progenitors_CKD_3_4_5(ll) * lognrnd(0, 0.05) ;
         
%          end
      else 
          
        Varied_para = parVals(k(i)) * lognrnd(0, 0.12) ; 
        
      end 
     
     ModelObj.Parameters(k(i)).Value = Varied_para ;  
    
 
 end
 
 


[~,x,Sim_DependantVars]=sbiosimulate(ModelObj);


Cohort_RETIC(:,1) = x(:,24) ;
Cohort_RBC(:,1) = x(:,6) ;
Cohort_HGB(:,1) = x(:,7) ; 
Cohort_EPO(:,1) = x(:,8) ;


 if (Cohort_HGB(end,1)> 9 && Cohort_HGB(end,1)<= 10.9) && (Cohort_EPO(end,1)> 6 && Cohort_EPO(end,1)< 18)

  if zz <= 10000 && zz_DAPRO <= 10000
    

    zz = zz + 1 ; 
    zz_DAPRO = zz_DAPRO + 1 ; 
   
    
 for mmm =1:length(Species_of_Interest)
     
 kk(mmm) =  find(strcmp(speIDs,Species_of_Interest(mmm))) ; 
   
 Model_Species(mmm).InitialAmount = x(end, kk(mmm))  ; 
  
 end 
     
 [~,x,Sim_DependantVars]= sbiosimulate(ModelObj);

if ll ==1
    
Cohort_RETIC_In_range_CKD3(:,zz) = x(:,24) ;
Cohort_RBC_In_range_CKD3(:,zz) = x(:,6) ;
Cohort_HGB_In_range_CKD3(:,zz) = x(:,7) ; 
Cohort_EPO_In_range_CKD3(:,zz) = x(:,8) ;     

Cohort_RETIC_In_range_CKD3_DAPRO(:,zz_DAPRO) = x(:,24) ;
Cohort_RBC_In_range_CKD3_DAPRO(:,zz_DAPRO) = x(:,6) ;
Cohort_HGB_In_range_CKD3_DAPRO(:,zz_DAPRO) = x(:,7) ; 
Cohort_EPO_In_range_CKD3_DAPRO(:,zz_DAPRO) = x(:,8) ;
    
    
for j = 1:length(parVals) 
 
Cohorts_generated_CKD3(j, zz) = ModelObj.Parameters(j).Value ;
Cohorts_generated_CKD3_DAPRO(j, zz) = ModelObj.Parameters(j).Value ;
 
end

Cohorts_generated_species_CKD3(:, zz) = x(1,:) ; 
Cohorts_generated_species_CKD3_DAPRO(:, zz) = x(1,:) ; 

end

if ll ==2
    
Cohort_RETIC_In_range_CKD4(:,zz) = x(:,24) ;
Cohort_RBC_In_range_CKD4(:,zz) = x(:,6) ;
Cohort_HGB_In_range_CKD4(:,zz) = x(:,7) ; 
Cohort_EPO_In_range_CKD4(:,zz) = x(:,8) ;     

Cohort_RETIC_In_range_CKD4_DAPRO(:,zz_DAPRO) = x(:,24) ;
Cohort_RBC_In_range_CKD4_DAPRO(:,zz_DAPRO) = x(:,6) ;
Cohort_HGB_In_range_CKD4_DAPRO(:,zz_DAPRO) = x(:,7) ; 
Cohort_EPO_In_range_CKD4_DAPRO(:,zz_DAPRO) = x(:,8) ;    
    

for j = 1:length(parVals) 
 
Cohorts_generated_CKD4(j, zz) = ModelObj.Parameters(j).Value ; 
Cohorts_generated_CKD4_DAPRO(j, zz) = ModelObj.Parameters(j).Value ; 
 
end

Cohorts_generated_species_CKD4(:, zz) = x(1,:) ;
Cohorts_generated_species_CKD4_DAPRO(:, zz) = x(1,:) ;
   
end

if ll == 3
    
Cohort_RETIC_In_range_CKD5(:,zz) = x(:,24) ;
Cohort_RBC_In_range_CKD5(:,zz) = x(:,6) ;
Cohort_HGB_In_range_CKD5(:,zz) = x(:,7) ; 
Cohort_EPO_In_range_CKD5(:,zz) = x(:,8) ;  

Cohort_RETIC_In_range_CKD5_DAPRO(:,zz_DAPRO) = x(:,24) ;
Cohort_RBC_In_range_CKD5_DAPRO(:,zz_DAPRO) = x(:,6) ;
Cohort_HGB_In_range_CKD5_DAPRO(:,zz_DAPRO) = x(:,7) ; 
Cohort_EPO_In_range_CKD5_DAPRO(:,zz_DAPRO) = x(:,8) ;  


for j = 1:length(parVals) 
 
Cohorts_generated_CKD5(j, zz) = ModelObj.Parameters(j).Value ; 
Cohorts_generated_CKD5_DAPRO(j, zz) = ModelObj.Parameters(j).Value ; 
 
end

Cohorts_generated_species_CKD5(:, zz) = x(1,:) ;
Cohorts_generated_species_CKD5_DAPRO(:, zz) = x(1,:) ;
   
end


  end
  
end

    

disp(zz_DAPRO) ;


if ll == 1  && zz >= CKD3_N 
    
     break ;
 
elseif ll > 1 && zz >= CKD4_N 
    
    break ;
 
end


end


end


% %%%%% DARBE ND POPULATION
% 65% (CKD-4), 35% (CKD-5)
% 
CKD4_percent_DARBE = round(CKD4_N *0.65) ;
CKD5_percent_DARBE = round(CKD4_N *0.35) ;

Cohort_HGB_combined_CKD_4_5_DARBE = [ Cohort_HGB_In_range_CKD4(:,1:CKD4_percent_DARBE) Cohort_HGB_In_range_CKD5(:,1:CKD5_percent_DARBE)] ;
Cohort_EPO_combined_CKD_4_5_DARBE = [Cohort_EPO_In_range_CKD4(:,1:CKD4_percent_DARBE) Cohort_EPO_In_range_CKD5(:,1:CKD5_percent_DARBE)] ;
Cohort_Parameters_combined_CKD_4_5_DARBE = [Cohorts_generated_CKD4(:,1:CKD4_percent_DARBE) Cohorts_generated_CKD5(:,1:CKD5_percent_DARBE)] ;
Cohort_Species_combined_CKD_4_5_DARBE = [Cohorts_generated_species_CKD4(1:32,1:CKD4_percent_DARBE) Cohorts_generated_species_CKD5(1:32,1:CKD5_percent_DARBE)] ;


Dose_library_DARBE = [10 15 20  30 40 50 60 80 100 130] ; 
Model_Dose = get(ModelObj, 'Dose');
D1_DARBE = Model_Dose(86) ; 
DOSE_STRENGTH_START = D1_DARBE.Amount(1) ; 
Time_of_dosing_DARBE = D1_DARBE.Time(1:end) ; 


    lb_DARBE = 73.8 - 19 ;      % 73.8 = MEAN WEIGHT
    ub_DARBE = 73.8 + 19 ;
    
    ii = 0 ; 

    rj = 0 ; 
    
for i =1:length(Cohort_HGB_combined_CKD_4_5_DARBE(1,:))
    
 
Weight_distribution_DARBE(i) = lb_DARBE + (ub_DARBE - lb_DARBE)*rand(1)  ;

   
   
    Dose_according_to_weight(i) = 0.75 * Weight_distribution_DARBE(i) ; 
    Unnormalized_dose = Dose_according_to_weight(i) ; 
    
    Temp_greater_dose = Dose_library_DARBE > Unnormalized_dose;
    UB_Dose_poistion = find(Temp_greater_dose,1,'first') ;
    UB_distance = Dose_library_DARBE(UB_Dose_poistion) - Unnormalized_dose ; 
    LB_distance = Unnormalized_dose - Dose_library_DARBE(UB_Dose_poistion -1) ; 

if UB_distance < LB_distance
     DARBE_DOSE = Dose_library_DARBE(UB_Dose_poistion) ;
elseif UB_distance > LB_distance
    DARBE_DOSE = Dose_library_DARBE(UB_Dose_poistion -1) ;
elseif UB_distance == LB_distance
    DARBE_DOSE = Dose_library_DARBE(UB_Dose_poistion -1) ;    
end 
    

%DARBE_DOSE_in_U = 200 * DARBE_DOSE ;  %% 1 ug darbepoetin alfa = 200 IU rHuEpo 
    

    counter_HGB_level_TOO_HIGH = 0 ; 
    HGB_total_dynamics_DARBE = [] ; 
    Drug_dynamics_DARBE = [] ; 
    Count_13_above_HGB = 0 ; 
    D1_DARBE = Model_Dose(86) ;

     Dose_inidividual_every_Week = [] ;
    
   for mmm =1:length(Model_Species)
    
    Model_Species(mmm).InitialAmount = abs(Cohort_Species_combined_CKD_4_5_DARBE(mmm,i))  ; 
    
    end
    
    for nnn =1:length(Model_Parameters)
    
    Model_Parameters(nnn).Value = Cohort_Parameters_combined_CKD_4_5_DARBE(nnn,i)  ; 
    
    end
    
    

for j = 1:length(Time_of_dosing_DARBE)-1
   
   
     
    D1_DARBE.Amount(1) = DARBE_DOSE;  %DARBE_DOSE_in_U ;
    
     D1_DARBE.Time(j) = Time_of_dosing_DARBE(j) ;
   
     DARBE_DOSES(j,i) = D1_DARBE.Amount(j) ; 
     
   
   set(configsetObj,'StopTime',Time_of_dosing_DARBE(j+1),'SolverType','sundials')  
   set(configsetObj.SolverOptions, 'OutputTimes', [Time_of_dosing_DARBE(j):1:Time_of_dosing_DARBE(j+1)]);
   [~,x,Sim_DependantVars]= sbiosimulate(ModelObj, D1_DARBE);
    
    HGB_total_dynamics_DARBE = [HGB_total_dynamics_DARBE; x(:,7)]  ;
    Drug_dynamics_DARBE = [Drug_dynamics_DARBE; x(:,8)]  ;
    HGB_check_treated_individual_2_weeks_DARBE = x(end,7) ;
    HGB_after_2_weeks_DARBE(j) = HGB_check_treated_individual_2_weeks_DARBE; 
    
    Dose_inidividual_every_Week(j) =  D1_DARBE.Amount(j) ; 
   
    
  if (HGB_check_treated_individual_2_weeks_DARBE >=11) && (HGB_check_treated_individual_2_weeks_DARBE <=13)
 %   if (HGB_check_treated_individual_2_weeks_DARBE >=12.5) && (HGB_check_treated_individual_2_weeks_DARBE <=13)
      
        D1_DARBE.Amount(j+1) = D1_DARBE.Amount(j) ;
      %   D1_DARBE.Amount = D1_DARBE.Amount ;
        
  end     
        
  if HGB_check_treated_individual_2_weeks_DARBE <=11 

          if (D1_DARBE.Amount(j)) < Dose_library_DARBE(end)   
         
  Next_Dose_position = Dose_library_DARBE > (D1_DARBE.Amount(j));
    
    Dose_greater_than_current_dose  = find(Next_Dose_position,1,'first') ;
    
      D1_DARBE.Amount(j+1) = Dose_library_DARBE(Dose_greater_than_current_dose) ;
       elseif (D1_DARBE.Amount(j)) == Dose_library_DARBE(end)
 
         D1_DARBE.Amount(j+1) = D1_DARBE.Amount(j) ;
         D1_DARBE.Amount = D1_DARBE.Amount ;
     end    
     
  end   
    
  if HGB_check_treated_individual_2_weeks_DARBE >=13.5 
      
            if (D1_DARBE.Amount(j)) > Dose_library_DARBE(1)
 
      Current_Dose_position = Dose_library_DARBE == D1_DARBE.Amount(j);
 
    Current_Dose  = find(Current_Dose_position,1,'first') ;
    
      D1_DARBE.Amount(j+1) = Dose_library_DARBE(Current_Dose -1) ;
 
         elseif (D1_DARBE.Amount(j)) == Dose_library_DARBE(1)
  
       D1_DARBE.Amount = D1_DARBE.Amount ;  
      end   
        
 end


 end
 
 

    HGB_total_dynamics_DARBE_all(:,i) = HGB_total_dynamics_DARBE ;
    HGB_after_2_weeks_DARBE_all(:,i) = HGB_after_2_weeks_DARBE ;
    Drug_dynamics_DARBE_all(:,i) = Drug_dynamics_DARBE ;
    Count_13_above_HGB_DARBE_all(i) = {Count_13_above_HGB} ; 
    
    Dose_Week_all(:,i) = Dose_inidividual_every_Week ;
   
    disp(i) ;
    
    disp('Adaptive_DARBE') ; 
    
 
end
plot(HGB_total_dynamics_DARBE_all(:,:),'LineWidth',0.01,'Color','blue')

%% ****************************************************************************
% Section 5 ***********************************************************************
% Vada ND Vpop *****************************************************************

 
for ll = 1:3

    zz = 0 ; 
    zz_DARBE  = 0 ; 
    zz_VADA = 0 ; 
    zz_DAPRO = 0 ; 

for mm = 1:Cohort_size 
    

 for i=1:length(Parameters_varied)      
     
     k(i) =  find(strcmp(parIDs,Parameters_varied(i))) ;  
     
      A1 = strcmp('kdeg_RBCM', Parameters_varied(i));
     A2 = strcmp('k_production_EPO', Parameters_varied(i));
     A3 = strcmp('kprod_prog', Parameters_varied(i));
     A4 = strcmp('k_deg_prog', Parameters_varied(i));
     A5 = strcmp('Km_EPO-EPOR_Progenitors', Parameters_varied(i));
   
     
%%% A4 = strcmp('k_maturation_delay', Parameters_varied(i));
 
%      if A1 ==1 || A2 == 1 || A3 == 1 || A4 == 1
         
      if A1 == 1 
         Varied_para = RBC_half_life_CKD_3_4_5(ll) * lognrnd(0, 0.12) ;
         elseif A2 == 1 
         Varied_para = k_production_EPO_CKD_3_4_5(ll) * lognrnd(0, 0.1) ;
         elseif A3 == 1 
         Varied_para = kin_bone_marrow_to_plasma_CKD_3_4_5(ll) * lognrnd(0, 0.05) ;
         elseif A4 == 1 
         Varied_para = baseline_deg_CKD_3_4_5(ll) * lognrnd(0, 0.05) ;
          elseif A5 == 1 
         Varied_para = Km_EPO_EPOR_Progenitors_CKD_3_4_5(ll) * lognrnd(0, 0.05) ;
         
%          end
      else 
          
        Varied_para = parVals(k(i)) * lognrnd(0, 0.12) ; 
        
      end 
     
     ModelObj.Parameters(k(i)).Value = Varied_para ;  
    
 
 end
 
 


[~,x,Sim_DependantVars]=sbiosimulate(ModelObj);


Cohort_RETIC(:,1) = x(:,24) ;
Cohort_RBC(:,1) = x(:,6) ;
Cohort_HGB(:,1) = x(:,7) ; 
Cohort_EPO(:,1) = x(:,8) ;


% vada
if (Cohort_HGB(end,1)>= 8.8 && Cohort_HGB(end,1)<= 11) && (Cohort_EPO(end,1)> 6 && Cohort_EPO(end,1)< 18)
 
    
  if zz <= 10000 && zz_DAPRO <= 10000
    

    zz = zz + 1 ; 
    zz_DAPRO = zz_DAPRO + 1 ; 
   
    
 for mmm =1:length(Species_of_Interest)
     
 kk(mmm) =  find(strcmp(speIDs,Species_of_Interest(mmm))) ; 
   
 Model_Species(mmm).InitialAmount = x(end, kk(mmm))  ; 
  
 end 
     
 [~,x,Sim_DependantVars]= sbiosimulate(ModelObj);

if ll ==1
    
Cohort_RETIC_In_range_CKD3(:,zz) = x(:,24) ;
Cohort_RBC_In_range_CKD3(:,zz) = x(:,6) ;
Cohort_HGB_In_range_CKD3(:,zz) = x(:,7) ; 
Cohort_EPO_In_range_CKD3(:,zz) = x(:,8) ;     

Cohort_RETIC_In_range_CKD3_DAPRO(:,zz_DAPRO) = x(:,24) ;
Cohort_RBC_In_range_CKD3_DAPRO(:,zz_DAPRO) = x(:,6) ;
Cohort_HGB_In_range_CKD3_DAPRO(:,zz_DAPRO) = x(:,7) ; 
Cohort_EPO_In_range_CKD3_DAPRO(:,zz_DAPRO) = x(:,8) ;
    
    
for j = 1:length(parVals) 
 
Cohorts_generated_CKD3(j, zz) = ModelObj.Parameters(j).Value ;
Cohorts_generated_CKD3_DAPRO(j, zz) = ModelObj.Parameters(j).Value ;
 
end

Cohorts_generated_species_CKD3(:, zz) = x(1,:) ; 
Cohorts_generated_species_CKD3_DAPRO(:, zz) = x(1,:) ; 

end

if ll ==2
    
Cohort_RETIC_In_range_CKD4(:,zz) = x(:,24) ;
Cohort_RBC_In_range_CKD4(:,zz) = x(:,6) ;
Cohort_HGB_In_range_CKD4(:,zz) = x(:,7) ; 
Cohort_EPO_In_range_CKD4(:,zz) = x(:,8) ;     

Cohort_RETIC_In_range_CKD4_DAPRO(:,zz_DAPRO) = x(:,24) ;
Cohort_RBC_In_range_CKD4_DAPRO(:,zz_DAPRO) = x(:,6) ;
Cohort_HGB_In_range_CKD4_DAPRO(:,zz_DAPRO) = x(:,7) ; 
Cohort_EPO_In_range_CKD4_DAPRO(:,zz_DAPRO) = x(:,8) ;    
    

for j = 1:length(parVals) 
 
Cohorts_generated_CKD4(j, zz) = ModelObj.Parameters(j).Value ; 
Cohorts_generated_CKD4_DAPRO(j, zz) = ModelObj.Parameters(j).Value ; 
 
end

Cohorts_generated_species_CKD4(:, zz) = x(1,:) ;
Cohorts_generated_species_CKD4_DAPRO(:, zz) = x(1,:) ;
   
end

if ll == 3
    
Cohort_RETIC_In_range_CKD5(:,zz) = x(:,24) ;
Cohort_RBC_In_range_CKD5(:,zz) = x(:,6) ;
Cohort_HGB_In_range_CKD5(:,zz) = x(:,7) ; 
Cohort_EPO_In_range_CKD5(:,zz) = x(:,8) ;  

Cohort_RETIC_In_range_CKD5_DAPRO(:,zz_DAPRO) = x(:,24) ;
Cohort_RBC_In_range_CKD5_DAPRO(:,zz_DAPRO) = x(:,6) ;
Cohort_HGB_In_range_CKD5_DAPRO(:,zz_DAPRO) = x(:,7) ; 
Cohort_EPO_In_range_CKD5_DAPRO(:,zz_DAPRO) = x(:,8) ;  


for j = 1:length(parVals) 
 
Cohorts_generated_CKD5(j, zz) = ModelObj.Parameters(j).Value ; 
Cohorts_generated_CKD5_DAPRO(j, zz) = ModelObj.Parameters(j).Value ; 
 
end

Cohorts_generated_species_CKD5(:, zz) = x(1,:) ;
Cohorts_generated_species_CKD5_DAPRO(:, zz) = x(1,:) ;
   
end


  end
  
end

    

disp(zz_DAPRO) ;


if ll == 1  && zz >= CKD3_N 
    
     break ;
 
elseif ll > 1 && zz >= CKD4_N 
    
    break ;
 
end


end


end
% %%%%% VADA ND POPULATION
% 
%26.1 % (CKD stage 3), 61.6% (CKD stage 4), 12.3% (CKD stage 5)


CKD3_percent_VADA = round(CKD4_N * 0.26) ;
CKD4_percent_VADA = round(CKD4_N * 0.61) ;
CKD5_percent_VADA = round(CKD4_N * 0.12) ;

Cohort_HGB_combined_CKD_3_4_5_VADA = [Cohort_HGB_In_range_CKD3(:,1:CKD3_percent_VADA) Cohort_HGB_In_range_CKD4(:,1:CKD4_percent_VADA) Cohort_HGB_In_range_CKD5(:,1:CKD5_percent_VADA)] ;
Cohort_EPO_combined_CKD_3_4_5_VADA = [Cohort_EPO_In_range_CKD3(:,1:CKD3_percent_VADA) Cohort_EPO_In_range_CKD4(:,1:CKD4_percent_VADA) Cohort_EPO_In_range_CKD5(:,1:CKD5_percent_VADA)] ;
Cohort_Parameters_combined_CKD_3_4_5_VADA = [Cohorts_generated_CKD3(:,1:CKD3_percent_VADA) Cohorts_generated_CKD4(:,1:CKD4_percent_VADA) Cohorts_generated_CKD5(:,1:CKD5_percent_VADA)] ;
Cohort_Species_combined_CKD_3_4_5_VADA = [Cohorts_generated_species_CKD3(1:32,1:CKD3_percent_VADA) Cohorts_generated_species_CKD4(1:32,1:CKD4_percent_VADA) Cohorts_generated_species_CKD5(1:32,1:CKD5_percent_VADA)] ;


Dose_library_VADA = [150 300 450 600] ; 
Model_Dose = get(ModelObj, 'Dose');
D1_VADA = Model_Dose(1) ; 
DOSE_STRENGTH_START = D1_VADA.Amount(1) ; 
Time_of_dosing_VADA = D1_VADA.Time(1:end) ;    
Time_of_dosing_VADA_each_week = Time_of_dosing_VADA(1:7:end) ;

Starting_dose_VADA = 450 ; 

iz = 0 ; 
    
for i =1:length(Cohort_HGB_combined_CKD_3_4_5_VADA(1,:))
    
    HGB_total_dynamics_VADA = [] ; 
    Drug_dynamics_VADA = [] ; 
    D1_VADA = Model_Dose(1) ;
    HGB_after_each_week_VADA = 0; 
    HGB_Rising_too_fast_VADA = 0 ;  
    Count_13_above_HGB_VADA = 0 ; 
    counter_HGB_level_TOO_HIGH_VADA = 0 ; 
    Last_Dose_position_VADA = 0 ; 

    Dose_inidividual_every_Week= [];
    vada_dose_all = [];
    
   for mmm =1:length(Model_Species)
    
    Model_Species(mmm).InitialAmount = abs(Cohort_Species_combined_CKD_3_4_5_VADA(mmm,i))  ; 
    
    end
    
    for nnn =1:length(Model_Parameters)
    
    Model_Parameters(nnn).Value = Cohort_Parameters_combined_CKD_3_4_5_VADA(nnn,i)  ; 
    
    end
    
    

 for j = 1:length(Time_of_dosing_VADA_each_week)-1
     
   
     
     D1_VADA.Amount(1) = Starting_dose_VADA ;
     D1_VADA.Time(j) = Time_of_dosing_VADA(j) ;
%      VADA_DOSES(j,i) = D1_VADA.Amount(j) ; 

     
   set(configsetObj,'StopTime',Time_of_dosing_VADA(j+1),'SolverType','sundials')  
   set(configsetObj.SolverOptions, 'OutputTimes',[Time_of_dosing_VADA_each_week(j):1:Time_of_dosing_VADA_each_week(j+1)], 'RelativeTolerance',1e-14,'AbsoluteTolerance',1e-18,'AbsoluteToleranceScaling',false);
  varobj1 = getvariant(ModelObj, 'vada_PD');
varobj2 = getvariant(ModelObj, 'vada_PK_450mg_published');

   [~,x,Sim_DependantVars]= sbiosimulate(ModelObj,configsetObj, [varobj1,varobj2] , D1_VADA);
    
    HGB_total_dynamics_VADA = [HGB_total_dynamics_VADA; x(:,7)]  ;
    Drug_dynamics_VADA = [Drug_dynamics_VADA; x(:,21)]  ; 
    HGB_check_treated_individual_per_week_VADA = x(end,7) ;
    HGB_after_each_week_VADA(j) = HGB_check_treated_individual_per_week_VADA ; 
    
     Dose_inidividual_every_Week(j) =  D1_VADA.Amount(j*7) ;
%%%%%%%%%%%%%%%%%%%%%%%%%%%% Condition 1 when HGB too high, is >=13    
   
  if (HGB_check_treated_individual_per_week_VADA >=12) 
      
      Count_13_above_HGB_VADA = Count_13_above_HGB_VADA +1 ; 
      
      counter_HGB_level_TOO_HIGH_VADA = 1  ;
      High_HGB_dose_amount = D1_VADA.Amount(j*7)  ;
      D1_VADA.Amount(j*7+1:end) = 0 ;
        
  end     
  
  if counter_HGB_level_TOO_HIGH_VADA ==1 && (HGB_check_treated_individual_per_week_VADA <11)
      
      Last_Dose_position_VADA = find(Dose_library_VADA== High_HGB_dose_amount) ; 
      
      if D1_VADA.Amount(j*7) > Dose_library_VADA(1)
      
          D1_VADA.Amount(j*7+1:end) = Dose_library_VADA(Last_Dose_position_VADA -1) ;
      
      elseif D1_VADA.Amount(j*7:end) == Dose_library_VADA(1)
          
          D1_VADA.Amount(j*7+1:end) = D1_VADA.Amount(j*7) ;
      end
      
      counter_HGB_level_TOO_HIGH_VADA = 0  ;
  
  end
  
  
  %%%%%%%%%%%%%%%%%%%%% Condition if HGB rise too fast of too slow, check every 2 weeks for each person %%%%%%%%%%
  
  if j > 2
      
      %%% TOO FAST 
  
  if counter_HGB_level_TOO_HIGH_VADA == 0 && (HGB_check_treated_individual_per_week_VADA <=12) && (HGB_check_treated_individual_per_week_VADA >=11) && (HGB_after_each_week_VADA(j) - HGB_after_each_week_VADA(j-2))>1
      
      
      Dose_position_HGB_risising_fast_VADA = find(Dose_library_VADA == D1_VADA.Amount(j*7)) ; 
      HGB_Rising_too_fast_VADA = 1  ;
      High_HGB_dose_amount_VADA = D1_VADA.Amount(j*7)  ;
      
      if D1_VADA.Amount(j*7) > Dose_library_VADA(1)
      
      D1_VADA.Amount(j*7+1:end) = Dose_library_VADA(Dose_position_HGB_risising_fast_VADA -1) ;
      
      elseif D1_VADA.Amount(j*7) == Dose_library_VADA(1)
          
      D1_VADA.Amount(j*7+1:end) = D1_VADA.Amount(j*7) ;
        
     end     
  
  end
  
    %%% TOO SLOW

  if counter_HGB_level_TOO_HIGH_VADA == 0 && HGB_check_treated_individual_per_week_VADA < 11 && ((HGB_after_each_week_VADA(j) - HGB_after_each_week_VADA(j-2))) < 1
      
      HGB_Rising_too_slow_VADA = 1  ;
      
   if D1_VADA.Amount(j*7) >0
      
      Dose_position_HGB_risising_slow_VADA = find(Dose_library_VADA == D1_VADA.Amount(j*7)) ;
      
      Low_HGB_dose_amount_VADA = D1_VADA.Amount(j*7)  ;
      
      if D1_VADA.Amount(j*7) < Dose_library_VADA(end)
      
      D1_VADA.Amount(j*7+1:end) = Dose_library_VADA(Dose_position_HGB_risising_slow_VADA + 1) ;
      
      elseif D1_VADA.Amount(j*7) == Dose_library_VADA(end)
          
      D1_VADA.Amount(j*7+1:end) = D1_VADA.Amount(j*7) ;
        
     
      end
      
   elseif D1_VADA.Amount(j*7) == 0   
     
       D1_VADA.Amount(j*7+1:end) = Dose_library_VADA(1) ;
       
   end
      
      
  end
  
   end
  
 vada_dose_graph(j)=  D1_VADA.Amount(j*7);
    
 
 end

 
     
    HGB_total_dynamics_VADA_all(:,i) = HGB_total_dynamics_VADA ;
    HGB_after_each_week_VADA_all(:,i) = HGB_after_each_week_VADA ;
    Drug_dynamics_VADA_all(:,i) = Drug_dynamics_VADA ;
%     Count_13_above_HGB_VADA_all(i) = {Count_13_above_HGB_VADA} ; 
    
    Species_Population_post_VADA_treated_ND(:,i) = x(end,:) ;

  Dose_Week_all(:,i) = Dose_inidividual_every_Week ;
   
%  end  
    disp(i) ;
    
    disp('Adaptive_VADA') ; 
 

end


plot(HGB_total_dynamics_VADA_all(:,:),'LineWidth',0.01,'Color','blue')
