# Supplementary material for: Quantitative systems pharmacology model of erythropoiesis to simulate therapies targeting anemia due to chronic kidney disease
Source: Front Pharmacol. 2023 Dec 6;14:1274490. doi: 10.3389/fphar.2023.1274490 (PMC10731587; doi:10.3389/fphar.2023.1274490)
Supplement: Supplementary file 1 [file DataSheet1.ZIP › Model File and Scripts/ValidationScripts.m]

% Steps to use the script 
% Step 1: Run Section 1
% Step 2: Run one of Section 2, 3 or 4, depending on which Vpop is wanted (QW, Q2W, TIW respectively)


%%
% Section 1 ***********************************************************************


clear ;
clc ;
close all ; 


Project = sbioloadproject('ErythropoiesisModel_5Aug2023_Final3');

ModelObj = Project.m1;  
ParObj = ModelObj.Parameters;


       
% obtain Species from the model
Model_Species = get(ModelObj, 'Species');
[N_spe, ~] = size(Model_Species);

% Populated species IDs 
speIDs = cell(1,N_spe);
speVals = cell(1,N_spe);

Model_Species = get(ModelObj, 'Species');
[N_spe, ~] = size(Model_Species);


for y = 1 : N_spe
    speIDs{1,y} = Model_Species(y).Name;
    speVals{1,y}= Model_Species(y).InitialAmount;
end

% Populate Parameters IDs

Model_Parameters = get(ModelObj, 'Parameters');
[N_par, ~] = size(Model_Parameters);
parIDs = cell(1,N_par);
parVals = cell(1,N_par);

for z =1: N_par
    parIDs{1,z} = Model_Parameters(z).Name;
    parVals{1,z}= Model_Parameters(z).Value;
end

% Populate parameter rules in cell type. 
Model_Rules = get(ModelObj, 'Rules');
[N_rule, ~] = size(Model_Rules);
ruleIDs = cell(1,N_rule);

%  Remove rules from parameters
for x = 1 : N_rule
    ruleIDs{1,x} = cell2mat(Model_Rules(x).parserule());
    if ismember(ruleIDs(x),parIDs)
        [truth,loc]=ismember(ruleIDs(x),parIDs);
        parIDs(loc)=[];
        parVals(loc)=[];
    end   
end


% 
Parameters_varied = {'k_deg_prog' 'kprod_HIF_basal' 'k_modulate_HGB_efffect_on_PHD' 'k_production_EPO' 'Km_EPO-EPOR_Progenitors'...
                      'kprod_prog' 'k_ReticsToRBCM' 'k_modulate_PHD_effect_on_HIF' 'MCH_RBCM' 'kdeg_RBCM'} ;

Species_of_Interest = { 'PHD' 'HIFa' 'EPO_plasma_IU' 'Progenitors' 'Retics_plasma' 'RBCM' 'EPO_receptor' 'EPO_LR_complex'...
                        'rhuEPO_LR_complex' 'darbe_LR_complex'} ; 

 
 

parVals = cell2mat(parVals) ; 
Cohort_size = 200000 ; 
Timeline = 60000;

  
configsetObj = getconfigset(ModelObj);              
set(configsetObj,'StopTime',Timeline,'SolverType','ode15s')
set(configsetObj.SolverOptions, 'OutputTimes', [0:100:Timeline], 'RelativeTolerance',1e-3,'AbsoluteTolerance',1e-5,'AbsoluteToleranceScaling',false);


varObj = getvariant(ModelObj,'Ckd4_6Aug');


  

% These  paramters determine a CKD state to be CKD3 , CKD4 or CKD5 
RBC_half_life_CKD_3_4_5 = [0.000463 0.00047 0.000694] ; 
k_production_EPO_CKD_3_4_5 = [1.7 1.6 1.3] ;
kin_bone_marrow_to_plasma_CKD_3_4_5 = [2.1E9 1.5E9 1.38E9] ;
baseline_deg_CKD_3_4_5 = [0.03 0.026 0.0158] ; % kdeg prog
Km_EPO_EPOR_Progenitors_CKD_3_4_5 = [3.3E12 2.5E12 2E12] ; 


CKD3_N = 125 ; 
CKD4_N = 125 ; 

%%
% Section 2 ***********************************************************************
% QW Dosing


for ll = 1:3

    zz = 0 ; 
    zz_DARBE  = 0 ; 
    zz_VADA = 0 ; 
    zz_DAPRO = 0 ; 

for mm = 1:Cohort_size 
    

 for i=1:length(Parameters_varied)      
     
    k(i) =  find(strcmp(parIDs,Parameters_varied(i))) ;  
     
     A1 = strcmp('kdeg_RBCM', Parameters_varied(i));
     A2 = strcmp('k_production_EPO', Parameters_varied(i));
     A3 = strcmp('kprod_prog', Parameters_varied(i));
     A4 = strcmp('k_deg_prog', Parameters_varied(i));
     A5 = strcmp('Km_EPO-EPOR_Progenitors', Parameters_varied(i));
   

     

         
      if A1 == 1 
         Varied_para = RBC_half_life_CKD_3_4_5(ll) * lognrnd(0, 0.12) ;
         elseif A2 == 1 
         Varied_para = k_production_EPO_CKD_3_4_5(ll) * lognrnd(0, 0.1) ;
         elseif A3 == 1 
         Varied_para = kin_bone_marrow_to_plasma_CKD_3_4_5(ll) * lognrnd(0, 0.05) ;
         elseif A4 == 1 
         Varied_para = baseline_deg_CKD_3_4_5(ll) * lognrnd(0, 0.05) ;
          elseif A5 == 1 
         Varied_para = Km_EPO_EPOR_Progenitors_CKD_3_4_5(ll) * lognrnd(0, 0.05) ;
         

      else 
          
      Varied_para = parVals(k(i)) * lognrnd(0, 0.1) ; 
     
      
        
      end 
     
     ModelObj.Parameters(k(i)).Value = Varied_para ;  
    
 
 end
 
 
[~,x,Sim_DependantVars]=sbiosimulate(ModelObj);


Cohort_RETIC(:,1) = x(:,24) ;
Cohort_RBC(:,1) = x(:,6) ;
Cohort_HGB(:,1) = x(:,7) ; 
Cohort_EPO(:,1) = x(:,8) ;


% Cohort generated for rhuEPO
% 

if (Cohort_HGB(end,1)> 8.0 && Cohort_HGB(end,1)<= 10.9) && (Cohort_EPO(end,1)> 6 && Cohort_EPO(end,1)< 18)

  
  if zz <= 10000


    zz = zz + 1 ; 
   
    
 for mmm =1:length(Species_of_Interest)
     
 kk(mmm) =  find(strcmp(speIDs,Species_of_Interest(mmm))) ; 
   
 Model_Species(mmm).InitialAmount = x(end, kk(mmm))  ; 
  
 end 
     
 [~,x,Sim_DependantVars]= sbiosimulate(ModelObj,varObj);

if ll ==1
    
Cohort_RETIC_In_range_CKD3(:,zz) = x(:,24) ;
Cohort_RBC_In_range_CKD3(:,zz) = x(:,6) ;
Cohort_HGB_In_range_CKD3(:,zz) = x(:,7) ; 
Cohort_EPO_In_range_CKD3(:,zz) = x(:,8) ;     
    
    Cohort_Prog_In_range_CKD3(:,zz) = x(:,4) ;  
    
for j = 1:length(parVals) 
 
Cohorts_generated_CKD3(j, zz) = ModelObj.Parameters(j).Value ; 
 
end

Cohorts_generated_species_CKD3(:, zz) = x(1,:) ; 

end

if ll ==2
    
Cohort_RETIC_In_range_CKD4(:,zz) = x(:,24) ;
Cohort_RBC_In_range_CKD4(:,zz) = x(:,6) ;
Cohort_HGB_In_range_CKD4(:,zz) = x(:,7) ; 
Cohort_EPO_In_range_CKD4(:,zz) = x(:,8) ;     
    
Cohort_Prog_In_range_CKD4(:,zz) = x(:,4) ; 
for j = 1:length(parVals) 
 
Cohorts_generated_CKD4(j, zz) = ModelObj.Parameters(j).Value ; 
 
end

Cohorts_generated_species_CKD4(:, zz) = x(1,:) ;
   
end

if ll == 3
    
Cohort_RETIC_In_range_CKD5(:,zz) = x(:,24) ;
Cohort_RBC_In_range_CKD5(:,zz) = x(:,6) ;
Cohort_HGB_In_range_CKD5(:,zz) = x(:,7) ; 
Cohort_EPO_In_range_CKD5(:,zz) = x(:,8) ;  

Cohort_Prog_In_range_CKD5(:,zz) = x(:,4) ; 

for j = 1:length(parVals) 
 
Cohorts_generated_CKD5(j, zz) = ModelObj.Parameters(j).Value ; 
 
end

Cohorts_generated_species_CKD5(:, zz) = x(1,:) ;
   
end


  end
  
end


    
   


    

disp(zz) ;


if ll == 1  && zz >= CKD3_N      
    
     break ;
 
elseif ll > 1 && zz >= CKD4_N   
    break ;
 
end


end


end


CKD3_percent = round(CKD4_N *0.5) ;
CKD4_percent = round(CKD4_N *0.5) ;
CKD5_percent = round(CKD4_N *0) ;

Cohort_HGB_combined_CKD_3_4_5 = [Cohort_HGB_In_range_CKD3(:,1:CKD3_percent) Cohort_HGB_In_range_CKD4(:,1:CKD4_percent) Cohort_HGB_In_range_CKD5(:,1:CKD5_percent)] ;
Cohort_EPO_combined_CKD_3_4_5 = [Cohort_EPO_In_range_CKD3(:,1:CKD3_percent) Cohort_EPO_In_range_CKD4(:,1:CKD4_percent) Cohort_EPO_In_range_CKD5(:,1:CKD5_percent)] ;
Cohort_Parameters_combined_CKD_3_4_5 = [Cohorts_generated_CKD3(:,1:CKD3_percent) Cohorts_generated_CKD4(:,1:CKD4_percent) Cohorts_generated_CKD5(:,1:CKD5_percent)] ;
Cohort_Species_combined_CKD_3_4_5 = [Cohorts_generated_species_CKD3(:,1:CKD3_percent) Cohorts_generated_species_CKD4(:,1:CKD4_percent) Cohorts_generated_species_CKD5(:,1:CKD5_percent)] ;


% % % % QW Dosing


Model_Dose = get(ModelObj, 'Dose');

% QW
D1_Provanzano = Model_Dose(97) ;


DOSE_STRENGTH_START = D1_Provanzano.Amount(1) ; 
Time_of_dosing = D1_Provanzano.Time(1:end) ; 


for i =1:length(Cohort_HGB_combined_CKD_3_4_5(1,:))
    
    counter_HGB_level_TOO_HIGH = 0 ; 
    Week_counter = 0 ; 
    Two_week_conuter = 0 ;
    Four_week_conuter = 0 ; 
    HGB_after_each_week = 0; 
    HGB_total_dynamics = [] ; 
    Drug_dynamics = [] ; 
    Count_13_above_HGB = 0 ; 
    HGB_Rising_too_fast = 0 ; 
    D1_Provanzano = Model_Dose(97) ;
   
    
    Drug_amt_after_each_week = [];
 
  

  
   for mmm =1:length(Model_Species)
    
    Model_Species(mmm).InitialAmount = abs(Cohort_Species_combined_CKD_3_4_5(mmm,i))  ; 
    
    end
    
    for nnn =1:length(Model_Parameters)
    
    Model_Parameters(nnn).Value = Cohort_Parameters_combined_CKD_3_4_5(nnn,i)  ; 
    
    end
    
    

 for j = 1:length(Time_of_dosing)-1
     
     D1_Provanzano.Amount(1) = DOSE_STRENGTH_START ;
     D1_Provanzano.Time(j) = Time_of_dosing(j) ;
     

     
   
     
   set(configsetObj,'StopTime',Time_of_dosing(j+1),'SolverType','sundials')  
   set(configsetObj.SolverOptions, 'OutputTimes', [Time_of_dosing(j):1:Time_of_dosing(j+1)]);
   [~,x,Sim_DependantVars]= sbiosimulate(ModelObj, D1_Provanzano);
    
    HGB_total_dynamics = [HGB_total_dynamics; x(:,7)]  ;
    Drug_dynamics = [Drug_dynamics; x(:,8)]  ;
    HGB_check_treated_individual_per_week = x(end,7) ;
    HGB_after_each_week(j) = HGB_check_treated_individual_per_week; 
    
    Drug_amt_after_each_week(j) = D1_Provanzano.Amount(j);
    
    if (D1_Provanzano.Amount(j) ~= 0)
         D1_Provanzano_Amount_current = D1_Provanzano.Amount(j) ;
         end
    
  if (j>7)    
      
    if HGB_check_treated_individual_per_week >=11.9
    
    counter_HGB_level_TOO_HIGH = 1  ;
    Count_13_above_HGB = Count_13_above_HGB + 1 ;
    
         if (D1_Provanzano.Amount(j) ~= 0)
         D1_Provanzano_Amount_current = D1_Provanzano.Amount(j) ;
         end
    
    D1_Provanzano.Amount(j+1) = 0 ;   
    
   end
    
  if (counter_HGB_level_TOO_HIGH == 1) && (HGB_check_treated_individual_per_week < 11.5)      
    counter_HGB_level_TOO_HIGH = 0  ;    
     D1_Provanzano.Amount(j+1) = D1_Provanzano_Amount_current - 0.25*D1_Provanzano_Amount_current ; % D1_Provanzano.Time = Timeline_with_dose_Provenzano(j +1) ;    
  end
    
  
  
 
  
   
    if (counter_HGB_level_TOO_HIGH == 0) && (HGB_after_each_week(j) - HGB_after_each_week(j-2))>1.5   
       D1_Provanzano.Amount(j+1) = 0 ; %% D1_Provanzano.Time = Timeline_with_dose_Provenzano(j +1) ;
       HGB_Rising_too_fast = 1 ;     
    end
    
    
    
    if (counter_HGB_level_TOO_HIGH == 0) && ((HGB_after_each_week(j) - HGB_after_each_week(j-2))<1.5) && ((HGB_after_each_week(j) - HGB_after_each_week(j-2))>1.0)   
       D1_Provanzano.Amount(j+1) = D1_Provanzano.Amount(j) - 0.25*D1_Provanzano.Amount(1) ; %% D1_Provanzano.Time = Timeline_with_dose_Provenzano(j +1) ;
       HGB_Rising_too_fast = 1 ;     
    end
    
    
    if (counter_HGB_level_TOO_HIGH == 0) && ((HGB_after_each_week(j) - HGB_after_each_week(j-2))<0.5) && (HGB_check_treated_individual_per_week<= 10.5)   
       D1_Provanzano.Amount(j+1) = D1_Provanzano.Amount(j) + 0.25*D1_Provanzano.Amount(1) ; %% D1_Provanzano.Time = Timeline_with_dose_Provenzano(j +1) ;
       HGB_Rising_too_fast = 1 ;     
       

    end
    
    
      
    
    
    
  
 end 
  


 end
 
    HGB_total_dynamics_rhuEPO_all(:,i) = HGB_total_dynamics ;
    HGB_after_each_week_rhuEPO_all(:,i) = HGB_after_each_week ;
    Drug_dynamics_rhuEPO_all(:,i) = Drug_dynamics ;
    Count_13_above_HGB_rhuEPO_all(i) = {Count_13_above_HGB} ; 
    Dose_amt_all(:,i) = Drug_amt_after_each_week;
    
    disp(i) ;
    
    disp('Adaptive_QW_rhuEPO') ; 
 
end

plot(HGB_after_each_week_rhuEPO_all(:,:),'LineWidth',0.01,'Color','blue')


%%
% Section 3 ***********************************************************************
% Q2W Dosing


for ll = 1:3

    zz = 0 ; 
    zz_DARBE  = 0 ; 
    zz_VADA = 0 ; 
    zz_DAPRO = 0 ; 

for mm = 1:Cohort_size 
    

 for i=1:length(Parameters_varied)      
     
    k(i) =  find(strcmp(parIDs,Parameters_varied(i))) ;  
     
     A1 = strcmp('kdeg_RBCM', Parameters_varied(i));
     A2 = strcmp('k_production_EPO', Parameters_varied(i));
     A3 = strcmp('kprod_prog', Parameters_varied(i));
     A4 = strcmp('k_deg_prog', Parameters_varied(i));
     A5 = strcmp('Km_EPO-EPOR_Progenitors', Parameters_varied(i));
   

     

         
      if A1 == 1 
         Varied_para = RBC_half_life_CKD_3_4_5(ll) * lognrnd(0, 0.12) ;
         elseif A2 == 1 
         Varied_para = k_production_EPO_CKD_3_4_5(ll) * lognrnd(0, 0.1) ;
         elseif A3 == 1 
         Varied_para = kin_bone_marrow_to_plasma_CKD_3_4_5(ll) * lognrnd(0, 0.05) ;
         elseif A4 == 1 
         Varied_para = baseline_deg_CKD_3_4_5(ll) * lognrnd(0, 0.05) ;
          elseif A5 == 1 
         Varied_para = Km_EPO_EPOR_Progenitors_CKD_3_4_5(ll) * lognrnd(0, 0.05) ;
         

      else 
          
      Varied_para = parVals(k(i)) * lognrnd(0, 0.1) ; 
     
      
        
      end 
     
     ModelObj.Parameters(k(i)).Value = Varied_para ;  
    
 
 end
 
 
[~,x,Sim_DependantVars]=sbiosimulate(ModelObj);


Cohort_RETIC(:,1) = x(:,24) ;
Cohort_RBC(:,1) = x(:,6) ;
Cohort_HGB(:,1) = x(:,7) ; 
Cohort_EPO(:,1) = x(:,8) ;


% Cohort generated for rhuEPO
 

% Q2W
if (Cohort_HGB(end,1)>=7.0 && Cohort_HGB(end,1)<= 10.9) && (Cohort_EPO(end,1)> 6 && Cohort_EPO(end,1)< 18)

    
  if zz <= 10000


    zz = zz + 1 ; 
   
    
 for mmm =1:length(Species_of_Interest)
     
 kk(mmm) =  find(strcmp(speIDs,Species_of_Interest(mmm))) ; 
   
 Model_Species(mmm).InitialAmount = x(end, kk(mmm))  ; 
  
 end 
     
 [~,x,Sim_DependantVars]= sbiosimulate(ModelObj,varObj);

if ll ==1
    
Cohort_RETIC_In_range_CKD3(:,zz) = x(:,24) ;
Cohort_RBC_In_range_CKD3(:,zz) = x(:,6) ;
Cohort_HGB_In_range_CKD3(:,zz) = x(:,7) ; 
Cohort_EPO_In_range_CKD3(:,zz) = x(:,8) ;     
    
    Cohort_Prog_In_range_CKD3(:,zz) = x(:,4) ;  
    
for j = 1:length(parVals) 
 
Cohorts_generated_CKD3(j, zz) = ModelObj.Parameters(j).Value ; 
 
end

Cohorts_generated_species_CKD3(:, zz) = x(1,:) ; 

end

if ll ==2
    
Cohort_RETIC_In_range_CKD4(:,zz) = x(:,24) ;
Cohort_RBC_In_range_CKD4(:,zz) = x(:,6) ;
Cohort_HGB_In_range_CKD4(:,zz) = x(:,7) ; 
Cohort_EPO_In_range_CKD4(:,zz) = x(:,8) ;     
    
Cohort_Prog_In_range_CKD4(:,zz) = x(:,4) ; 
for j = 1:length(parVals) 
 
Cohorts_generated_CKD4(j, zz) = ModelObj.Parameters(j).Value ; 
 
end

Cohorts_generated_species_CKD4(:, zz) = x(1,:) ;
   
end

if ll == 3
    
Cohort_RETIC_In_range_CKD5(:,zz) = x(:,24) ;
Cohort_RBC_In_range_CKD5(:,zz) = x(:,6) ;
Cohort_HGB_In_range_CKD5(:,zz) = x(:,7) ; 
Cohort_EPO_In_range_CKD5(:,zz) = x(:,8) ;  

Cohort_Prog_In_range_CKD5(:,zz) = x(:,4) ; 

for j = 1:length(parVals) 
 
Cohorts_generated_CKD5(j, zz) = ModelObj.Parameters(j).Value ; 
 
end

Cohorts_generated_species_CKD5(:, zz) = x(1,:) ;
   
end


  end
  
end


    
   


    

disp(zz) ;


if ll == 1  && zz >= CKD3_N      
    
     break ;
 
elseif ll > 1 && zz >= CKD4_N   
    break ;
 
end


end


end


CKD3_percent = round(CKD4_N *0.5) ;
CKD4_percent = round(CKD4_N *0.5) ;
CKD5_percent = round(CKD4_N *0) ;

Cohort_HGB_combined_CKD_3_4_5 = [Cohort_HGB_In_range_CKD3(:,1:CKD3_percent) Cohort_HGB_In_range_CKD4(:,1:CKD4_percent) Cohort_HGB_In_range_CKD5(:,1:CKD5_percent)] ;
Cohort_EPO_combined_CKD_3_4_5 = [Cohort_EPO_In_range_CKD3(:,1:CKD3_percent) Cohort_EPO_In_range_CKD4(:,1:CKD4_percent) Cohort_EPO_In_range_CKD5(:,1:CKD5_percent)] ;
Cohort_Parameters_combined_CKD_3_4_5 = [Cohorts_generated_CKD3(:,1:CKD3_percent) Cohorts_generated_CKD4(:,1:CKD4_percent) Cohorts_generated_CKD5(:,1:CKD5_percent)] ;
Cohort_Species_combined_CKD_3_4_5 = [Cohorts_generated_species_CKD3(:,1:CKD3_percent) Cohorts_generated_species_CKD4(:,1:CKD4_percent) Cohorts_generated_species_CKD5(:,1:CKD5_percent)] ;


Model_Dose = get(ModelObj, 'Dose');


% % Q2W
 D1_Provanzano = Model_Dose(98) ;
% 


DOSE_STRENGTH_START = D1_Provanzano.Amount(1) ; 
Time_of_dosing = D1_Provanzano.Time(1:end) ; 


for i =1:length(Cohort_HGB_combined_CKD_3_4_5(1,:))
    
    counter_HGB_level_TOO_HIGH = 0 ; 
    Week_counter = 0 ; 
    Two_week_conuter = 0 ;
    Four_week_conuter = 0 ; 
    HGB_after_each_week = 0; 
    HGB_total_dynamics = [] ; 
    Drug_dynamics = [] ; 
    Count_13_above_HGB = 0 ; 
    HGB_Rising_too_fast = 0 ; 
    D1_Provanzano = Model_Dose(98) ;
   
    
    Drug_amt_after_each_week = [];
 
 

  
   for mmm =1:length(Model_Species)
    
    Model_Species(mmm).InitialAmount = abs(Cohort_Species_combined_CKD_3_4_5(mmm,i))  ; 
    
    end
    
    for nnn =1:length(Model_Parameters)
    
    Model_Parameters(nnn).Value = Cohort_Parameters_combined_CKD_3_4_5(nnn,i)  ; 
    
    end
    
    

 for j = 1:length(Time_of_dosing)-1
     
     D1_Provanzano.Amount(1) = DOSE_STRENGTH_START ;
     D1_Provanzano.Time(j) = Time_of_dosing(j) ;
    
     

     
  
   set(configsetObj,'StopTime',Time_of_dosing(j+1),'SolverType','sundials')  
   set(configsetObj.SolverOptions, 'OutputTimes', [Time_of_dosing(j):1:Time_of_dosing(j+1)]);
   [~,x,Sim_DependantVars]= sbiosimulate(ModelObj, D1_Provanzano);
    
    HGB_total_dynamics = [HGB_total_dynamics; x(:,7)]  ;
    Drug_dynamics = [Drug_dynamics; x(:,8)]  ;
    HGB_check_treated_individual_per_week = x(end,7) ;
    HGB_after_each_week(j) = HGB_check_treated_individual_per_week; 
    
    Drug_amt_after_each_week(j) = D1_Provanzano.Amount(j);
    
    if (D1_Provanzano.Amount(j) ~= 0)
         D1_Provanzano_Amount_current = D1_Provanzano.Amount(j) ;
         end
    
  if (j>4)    
      
    if HGB_check_treated_individual_per_week >=12.0
    
    counter_HGB_level_TOO_HIGH = 1  ;
    Count_13_above_HGB = Count_13_above_HGB + 1 ;
    
         if (D1_Provanzano.Amount(j) ~= 0)
         D1_Provanzano_Amount_current = D1_Provanzano.Amount(j) ;
         end
    
    D1_Provanzano.Amount(j+1) = 0 ;   % D1_Provanzano.Time = Timeline_with_dose_Provenzano(j +1) ;
    
   end
    
  if (counter_HGB_level_TOO_HIGH == 1) && (HGB_check_treated_individual_per_week < 11.5)      
    counter_HGB_level_TOO_HIGH = 0  ;    
     D1_Provanzano.Amount(j+1) = D1_Provanzano_Amount_current - 0.25*D1_Provanzano.Amount(1) ; % D1_Provanzano.Time = Timeline_with_dose_Provenzano(j +1) ;    
  end
    
  
  
 
  
   
    if (counter_HGB_level_TOO_HIGH == 0) && (HGB_after_each_week(j) - HGB_after_each_week(j-2))>1.5   
       D1_Provanzano.Amount(j+1) = 0 ; %% D1_Provanzano.Time = Timeline_with_dose_Provenzano(j +1) ;
       HGB_Rising_too_fast = 1 ;     
    end
    
    
    
    if (counter_HGB_level_TOO_HIGH == 0) && ((HGB_after_each_week(j) - HGB_after_each_week(j-2))<1.5) && ((HGB_after_each_week(j) - HGB_after_each_week(j-2))>1.0)   
       D1_Provanzano.Amount(j+1) = D1_Provanzano.Amount(j) - 0.25*D1_Provanzano.Amount(1) ; %% D1_Provanzano.Time = Timeline_with_dose_Provenzano(j +1) ;
       HGB_Rising_too_fast = 1 ;     
    end
    
    
    if (counter_HGB_level_TOO_HIGH == 0) && ((HGB_after_each_week(j) - HGB_after_each_week(j-2))<0.5) && (HGB_check_treated_individual_per_week<= 10.5)   
       D1_Provanzano.Amount(j+1) = D1_Provanzano.Amount(j) + 0.25*D1_Provanzano.Amount(1) ; %% D1_Provanzano.Time = Timeline_with_dose_Provenzano(j +1) ;
       HGB_Rising_too_fast = 1 ;     
       

    end
    
    
      
    
    
    
  
 end 

 end
 
    HGB_total_dynamics_rhuEPO_all(:,i) = HGB_total_dynamics ;
    HGB_after_each_week_rhuEPO_all(:,i) = HGB_after_each_week ;
    Drug_dynamics_rhuEPO_all(:,i) = Drug_dynamics ;
    Count_13_above_HGB_rhuEPO_all(i) = {Count_13_above_HGB} ; 
    Dose_amt_all(:,i) = Drug_amt_after_each_week;
    
    disp(i) ;
    
    disp('Adaptive_Q2W_rhuEPO') ; 
 
end

plot(HGB_after_each_week_rhuEPO_all(:,:),'LineWidth',0.01,'Color','blue')


%%
% Section 4 ***********************************************************************
% TIW Dosing


for ll = 1:3

    zz = 0 ; 
    zz_DARBE  = 0 ; 
    zz_VADA = 0 ; 
    zz_DAPRO = 0 ; 

for mm = 1:Cohort_size 
    

 for i=1:length(Parameters_varied)      
     
    k(i) =  find(strcmp(parIDs,Parameters_varied(i))) ;  
     
     A1 = strcmp('kdeg_RBCM', Parameters_varied(i));
     A2 = strcmp('k_production_EPO', Parameters_varied(i));
     A3 = strcmp('kprod_prog', Parameters_varied(i));
     A4 = strcmp('k_deg_prog', Parameters_varied(i));
     A5 = strcmp('Km_EPO-EPOR_Progenitors', Parameters_varied(i));
   

     

         
      if A1 == 1 
         Varied_para = RBC_half_life_CKD_3_4_5(ll) * lognrnd(0, 0.12) ;
         elseif A2 == 1 
         Varied_para = k_production_EPO_CKD_3_4_5(ll) * lognrnd(0, 0.1) ;
         elseif A3 == 1 
         Varied_para = kin_bone_marrow_to_plasma_CKD_3_4_5(ll) * lognrnd(0, 0.05) ;
         elseif A4 == 1 
         Varied_para = baseline_deg_CKD_3_4_5(ll) * lognrnd(0, 0.05) ;
          elseif A5 == 1 
         Varied_para = Km_EPO_EPOR_Progenitors_CKD_3_4_5(ll) * lognrnd(0, 0.05) ;
         

      else 
          
      Varied_para = parVals(k(i)) * lognrnd(0, 0.1) ; 
     
      
        
      end 
     
     ModelObj.Parameters(k(i)).Value = Varied_para ;  
    
 
 end
 
 
[~,x,Sim_DependantVars]=sbiosimulate(ModelObj);


Cohort_RETIC(:,1) = x(:,24) ;
Cohort_RBC(:,1) = x(:,6) ;
Cohort_HGB(:,1) = x(:,7) ; 
Cohort_EPO(:,1) = x(:,8) ;


% Cohort generated for rhuEPO


if (Cohort_HGB(end,1)>=7.3 && Cohort_HGB(end,1)< 12.0) && (Cohort_EPO(end,1)> 6 && Cohort_EPO(end,1)< 18)

    
  if zz <= 10000


    zz = zz + 1 ; 
   
    
 for mmm =1:length(Species_of_Interest)
     
 kk(mmm) =  find(strcmp(speIDs,Species_of_Interest(mmm))) ; 
   
 Model_Species(mmm).InitialAmount = x(end, kk(mmm))  ; 
  
 end 
     
 [~,x,Sim_DependantVars]= sbiosimulate(ModelObj,varObj);

if ll ==1
    
Cohort_RETIC_In_range_CKD3(:,zz) = x(:,24) ;
Cohort_RBC_In_range_CKD3(:,zz) = x(:,6) ;
Cohort_HGB_In_range_CKD3(:,zz) = x(:,7) ; 
Cohort_EPO_In_range_CKD3(:,zz) = x(:,8) ;     
    
    Cohort_Prog_In_range_CKD3(:,zz) = x(:,4) ;  
    
for j = 1:length(parVals) 
 
Cohorts_generated_CKD3(j, zz) = ModelObj.Parameters(j).Value ; 
 
end

Cohorts_generated_species_CKD3(:, zz) = x(1,:) ; 

end

if ll ==2
    
Cohort_RETIC_In_range_CKD4(:,zz) = x(:,24) ;
Cohort_RBC_In_range_CKD4(:,zz) = x(:,6) ;
Cohort_HGB_In_range_CKD4(:,zz) = x(:,7) ; 
Cohort_EPO_In_range_CKD4(:,zz) = x(:,8) ;     
    
Cohort_Prog_In_range_CKD4(:,zz) = x(:,4) ; 
for j = 1:length(parVals) 
 
Cohorts_generated_CKD4(j, zz) = ModelObj.Parameters(j).Value ; 
 
end

Cohorts_generated_species_CKD4(:, zz) = x(1,:) ;
   
end

if ll == 3
    
Cohort_RETIC_In_range_CKD5(:,zz) = x(:,24) ;
Cohort_RBC_In_range_CKD5(:,zz) = x(:,6) ;
Cohort_HGB_In_range_CKD5(:,zz) = x(:,7) ; 
Cohort_EPO_In_range_CKD5(:,zz) = x(:,8) ;  

Cohort_Prog_In_range_CKD5(:,zz) = x(:,4) ; 

for j = 1:length(parVals) 
 
Cohorts_generated_CKD5(j, zz) = ModelObj.Parameters(j).Value ; 
 
end

Cohorts_generated_species_CKD5(:, zz) = x(1,:) ;
   
end


  end
  
end


    
   


    

disp(zz) ;


if ll == 1  && zz >= CKD3_N      
    
     break ;
 
elseif ll > 1 && zz >= CKD4_N   
    break ;
 
end


end


end


CKD3_percent = round(CKD4_N *0.5) ;
CKD4_percent = round(CKD4_N *0.5) ;
CKD5_percent = round(CKD4_N *0) ;

Cohort_HGB_combined_CKD_3_4_5 = [Cohort_HGB_In_range_CKD3(:,1:CKD3_percent) Cohort_HGB_In_range_CKD4(:,1:CKD4_percent) Cohort_HGB_In_range_CKD5(:,1:CKD5_percent)] ;
Cohort_EPO_combined_CKD_3_4_5 = [Cohort_EPO_In_range_CKD3(:,1:CKD3_percent) Cohort_EPO_In_range_CKD4(:,1:CKD4_percent) Cohort_EPO_In_range_CKD5(:,1:CKD5_percent)] ;
Cohort_Parameters_combined_CKD_3_4_5 = [Cohorts_generated_CKD3(:,1:CKD3_percent) Cohorts_generated_CKD4(:,1:CKD4_percent) Cohorts_generated_CKD5(:,1:CKD5_percent)] ;
Cohort_Species_combined_CKD_3_4_5 = [Cohorts_generated_species_CKD3(:,1:CKD3_percent) Cohorts_generated_species_CKD4(:,1:CKD4_percent) Cohorts_generated_species_CKD5(:,1:CKD5_percent)] ;


Model_Dose = get(ModelObj, 'Dose');


 D1_Provanzano = Model_Dose(100) ;
 


DOSE_STRENGTH_START = D1_Provanzano.Amount(1) ; 
Time_of_dosing = D1_Provanzano.Time(1:end) ; 


for i =1:length(Cohort_HGB_combined_CKD_3_4_5(1,:))
    
    counter_HGB_level_TOO_HIGH = 0 ; 
    Week_counter = 0 ; 
    Two_week_conuter = 0 ;
    Four_week_conuter = 0 ; 
    HGB_after_each_week = 0; 
    HGB_total_dynamics = [] ; 
    Drug_dynamics = [] ; 
    Count_13_above_HGB = 0 ; 
    HGB_Rising_too_fast = 0 ; 
    D1_Provanzano = Model_Dose(100) ;
   
    
    Drug_amt_after_each_week = [];
 
  


  
   for mmm =1:length(Model_Species)
    
    Model_Species(mmm).InitialAmount = abs(Cohort_Species_combined_CKD_3_4_5(mmm,i))  ; 
    
    end
    
    for nnn =1:length(Model_Parameters)
    
    Model_Parameters(nnn).Value = Cohort_Parameters_combined_CKD_3_4_5(nnn,i)  ; 
    
    end
    
    

 for j = 1:((75/3)-1)
     
     D1_Provanzano.Amount(1:3) = DOSE_STRENGTH_START ;
     D1_Provanzano.Time((3*j-2):(j*3)) = Time_of_dosing((3*j-2):(j*3)) ;
  
     
   set(configsetObj,'StopTime',Time_of_dosing((j*3)+1)-1,'SolverType','sundials')  
   set(configsetObj.SolverOptions, 'OutputTimes', [Time_of_dosing(3*j-2):1:Time_of_dosing((j*3)+1)]);
   [~,x,Sim_DependantVars]= sbiosimulate(ModelObj, D1_Provanzano);
    
    HGB_total_dynamics = [HGB_total_dynamics; x(:,7)]  ;
    Drug_dynamics = [Drug_dynamics; x(:,8)]  ;
    HGB_check_treated_individual_per_week = x(end,7) ;
    HGB_after_each_week(j) = HGB_check_treated_individual_per_week; 
    
    Drug_amt_after_each_week(j) = D1_Provanzano.Amount(3*j);
    
    if (D1_Provanzano.Amount(j) ~= 0)
         D1_Provanzano_Amount_current = D1_Provanzano.Amount(j) ;
         end
    
  if (j> 4)   
      
    if HGB_check_treated_individual_per_week >=12.0
    
    counter_HGB_level_TOO_HIGH = 1  ;
    Count_13_above_HGB = Count_13_above_HGB + 1 ;
    
         if (D1_Provanzano.Amount(j) ~= 0)
         D1_Provanzano_Amount_current = D1_Provanzano.Amount(j) ;
         end
    
    D1_Provanzano.Amount((3*(j+1)-2):(3*(j+1))) = 0 ;   % D1_Provanzano.Time = Timeline_with_dose_Provenzano(j +1) ;
    
   end
    
  if (counter_HGB_level_TOO_HIGH == 1) && (HGB_check_treated_individual_per_week < 11.5)      
    counter_HGB_level_TOO_HIGH = 0  ;    
     D1_Provanzano.Amount((3*(j+1)-2):(3*(j+1))) = D1_Provanzano_Amount_current - 0.25*D1_Provanzano.Amount(1) ; % D1_Provanzano.Time = Timeline_with_dose_Provenzano(j +1) ;    
  end
    
  
  
 
  
   
    if (counter_HGB_level_TOO_HIGH == 0) && (HGB_after_each_week(j) - HGB_after_each_week(j-2))>1.5   
       D1_Provanzano.Amount((3*(j+1)-2):(3*(j+1))) = 0 ; %% D1_Provanzano.Time = Timeline_with_dose_Provenzano(j +1) ;
       HGB_Rising_too_fast = 1 ;     
    end
    
    
    
    if (counter_HGB_level_TOO_HIGH == 0) && ((HGB_after_each_week(j) - HGB_after_each_week(j-2))<1.5) && ((HGB_after_each_week(j) - HGB_after_each_week(j-2))>1.0)   
       if (D1_Provanzano.Amount((3*(j+1)-2))>0)
        D1_Provanzano.Amount((3*(j+1)-2):(3*(j+1))) = D1_Provanzano.Amount(j) - 0.25*D1_Provanzano.Amount(1) ; %% D1_Provanzano.Time = Timeline_with_dose_Provenzano(j +1) ;
       HGB_Rising_too_fast = 1 ;  
       end
       if (D1_Provanzano.Amount((3*(j+1)-2))<=0)
           D1_Provanzano.Amount((3*(j+1)-2):(3*(j+1))) =0 ;
       end
      
    end
    
    
    if (counter_HGB_level_TOO_HIGH == 0) && ((HGB_after_each_week(j) - HGB_after_each_week(j-2))<0.5) && (HGB_check_treated_individual_per_week<= 10.5)   
       D1_Provanzano.Amount((3*(j+1)-2):(3*(j+1))) = D1_Provanzano.Amount(j) + 0.25*D1_Provanzano.Amount(1) ; %% D1_Provanzano.Time = Timeline_with_dose_Provenzano(j +1) ;
       HGB_Rising_too_fast = 1 ;     
       

         
    end
    
    
      
    
    
    
  
 end 
  


 end
 
  
 
 for j = 76:(length(Time_of_dosing)-1)
     
      D1_Provanzano.Amount(76) = 10000 ;
     D1_Provanzano.Time(j) = Time_of_dosing(j) ;
      
     

     
     

    
   set(configsetObj,'StopTime',Time_of_dosing(j+1),'SolverType','sundials')  
    
   set(configsetObj.SolverOptions, 'OutputTimes', [Time_of_dosing(j):1:Time_of_dosing(j+1)]);
   [~,x,Sim_DependantVars]= sbiosimulate(ModelObj, D1_Provanzano);
    
    HGB_total_dynamics = [HGB_total_dynamics; x(:,7)]  ;
    Drug_dynamics = [Drug_dynamics; x(:,8)]  ;
    HGB_check_treated_individual_per_week = x(end,7) ;
    HGB_after_each_week(j) = HGB_check_treated_individual_per_week; 
    
    Drug_amt_after_each_week(j) = D1_Provanzano.Amount(j);
    
    if (D1_Provanzano.Amount(j) ~= 0)
         D1_Provanzano_Amount_current = D1_Provanzano.Amount(j) ;
         end
    
  if (j>4)  
      
    if HGB_check_treated_individual_per_week >=11.9
    
    counter_HGB_level_TOO_HIGH = 1  ;
    Count_13_above_HGB = Count_13_above_HGB + 1 ;
    
         if (D1_Provanzano.Amount(j) ~= 0)
         D1_Provanzano_Amount_current = D1_Provanzano.Amount(j) ;
         end
    
    D1_Provanzano.Amount(j+1) = 0 ;   
    
   end
    
  if (counter_HGB_level_TOO_HIGH == 1) && (HGB_check_treated_individual_per_week < 11.5)      
    counter_HGB_level_TOO_HIGH = 0  ;    
     D1_Provanzano.Amount(j+1) = D1_Provanzano_Amount_current - 0.25*D1_Provanzano_Amount_current ; % D1_Provanzano.Time = Timeline_with_dose_Provenzano(j +1) ;    
  end
    
  
  
 
  
   
    if (counter_HGB_level_TOO_HIGH == 0) && (HGB_after_each_week(j) - HGB_after_each_week(j-2))>1.5   
       D1_Provanzano.Amount(j+1) = 0 ; %% D1_Provanzano.Time = Timeline_with_dose_Provenzano(j +1) ;
       HGB_Rising_too_fast = 1 ;     
    end
    
    
    
    if (counter_HGB_level_TOO_HIGH == 0) && ((HGB_after_each_week(j) - HGB_after_each_week(j-2))<1.5) && ((HGB_after_each_week(j) - HGB_after_each_week(j-2))>1.0)   
       D1_Provanzano.Amount(j+1) = D1_Provanzano.Amount(j) - 0.25*D1_Provanzano.Amount(1) ; %% D1_Provanzano.Time = Timeline_with_dose_Provenzano(j +1) ;
       HGB_Rising_too_fast = 1 ;     
    end
    
    
    if (counter_HGB_level_TOO_HIGH == 0) && ((HGB_after_each_week(j) - HGB_after_each_week(j-2))<0.5) && (HGB_check_treated_individual_per_week<= 10.5)   
       D1_Provanzano.Amount(j+1) = D1_Provanzano.Amount(j) + 0.25*D1_Provanzano.Amount(1) ; %% D1_Provanzano.Time = Timeline_with_dose_Provenzano(j +1) ;
       HGB_Rising_too_fast = 1 ;     
       

         
    end
    
    
  end 
  
 end
 
 
    HGB_total_dynamics_rhuEPO_all(:,i) = HGB_total_dynamics ;
    HGB_after_each_week_rhuEPO_all(:,i) = HGB_after_each_week ;
    Drug_dynamics_rhuEPO_all(:,i) = Drug_dynamics ;
    Count_13_above_HGB_rhuEPO_all(i) = {Count_13_above_HGB} ; 
    Dose_amt_all(:,i) = Drug_amt_after_each_week;
    
    
   Species_Population_post_rhuEPO_treated_CKD5(:,i) = x(end,:) ;
   
   
    disp(i) ;
    
    disp('Adaptive_TIW_rhuEPO') ; 
 
end
HGB_after_each_week_rhuEPO_all(25:75,:) = [];
Dose_amt_all(25:75,:) = [];


plot(HGB_after_each_week_rhuEPO_all(:,:),'LineWidth',0.01,'Color','blue')
