# Supplementary material for: Quantitative systems pharmacology model of erythropoiesis to simulate therapies targeting anemia due to chronic kidney disease
Source: Front Pharmacol. 2023 Dec 6;14:1274490. doi: 10.3389/fphar.2023.1274490 (PMC10731587; doi:10.3389/fphar.2023.1274490)
Supplement: Supplementary file 1 [file DataSheet1.ZIP › Model File and Scripts/HD_Vpops.m]

% Steps to use the script 
% Step 1: Run Section 1
% Step 2: Run one of Section 2,3,4 or 5 depending on which Vpop is wanted (rhuEPO HD, Dapro HD, Darbe HD or Vada HD)

%%
clear ;
clc ;
close all ; 


Project = sbioloadproject('ErythropoiesisModel_5Aug2023_Final3');

ModelObj = Project.m1;  
ParObj = ModelObj.Parameters;


% obtain Species from the model
Model_Species = get(ModelObj, 'Species');
[N_spe, ~] = size(Model_Species);

% Populated Species ID & its value in a cell type - for use in Excel
speIDs = cell(1,N_spe);
speVals = cell(1,N_spe);

Model_Species = get(ModelObj, 'Species');
[N_spe, ~] = size(Model_Species);


for y = 1 : N_spe
    speIDs{1,y} = Model_Species(y).Name;
    speVals{1,y}= Model_Species(y).InitialAmount;
end

% Populate Parameters & its values in cell type - for use in excel
Model_Parameters = get(ModelObj, 'Parameters');
[N_par, ~] = size(Model_Parameters);
parIDs = cell(1,N_par);
parVals = cell(1,N_par);


for z =1: N_par
    parIDs{1,z} = Model_Parameters(z).Name;
    parVals{1,z}= Model_Parameters(z).Value;
end


% Populate parameter rules in cell type. 
Model_Rules = get(ModelObj, 'Rules');
[N_rule, ~] = size(Model_Rules);
ruleIDs = cell(1,N_rule);

%  The code below removes rules from parameters

for x = 1 : N_rule
    ruleIDs{1,x} = cell2mat(Model_Rules(x).parserule());
    if ismember(ruleIDs(x),parIDs)
        [truth,loc]=ismember(ruleIDs(x),parIDs);
        parIDs(loc)=[];
        parVals(loc)=[];
    end   %
end


Parameters_varied = {'k_deg_prog' 'kprod_HIF_basal' 'k_modulate_HGB_efffect_on_PHD' 'k_production_EPO' 'Km_EPO-EPOR_Progenitors'...
                      'kprod_prog' 'k_ReticsToRBCM' 'k_modulate_PHD_effect_on_HIF' 'MCH_RBCM' 'kdeg_RBCM'} ;

Species_of_Interest = { 'PHD' 'HIFa' 'EPO_plasma_IU' 'Progenitors' 'Retics_plasma' 'RBCM' 'EPO_receptor' 'EPO_LR_complex'...
                        'rhuEPO_LR_complex' 'darbe_LR_complex'} ; 
   


parVals = cell2mat(parVals) ; 
Cohort_size = 200000 ; 
Timeline = 60000;

  
configsetObj = getconfigset(ModelObj);              
set(configsetObj,'StopTime',Timeline,'SolverType','ode15s')
set(configsetObj.SolverOptions, 'OutputTimes', [0:100:Timeline], 'RelativeTolerance',1e-3,'AbsoluteTolerance',1e-5,'AbsoluteToleranceScaling',false);


RBC_half_life_CKD_3_4_5 = [0.000694] ; 
k_production_EPO_CKD_3_4_5 = [1.3] ;
kin_bone_marrow_to_plasma_CKD_3_4_5 = [1.38E9] ;
baseline_deg_CKD_3_4_5 = [0.0158] ; 
Km_EPO_EPOR_Progenitors_CKD_3_4_5 = [2E12] ;

CKD5_N = 10; 

%% rhuEPO

for ll = 1:1

    zz = 0 ; 
    zz_DARBE  = 0 ; 
    zz_VADA = 0 ; 

for mm = 1:Cohort_size 
    

 for i=1:length(Parameters_varied)      
     
     k(i) =  find(strcmp(parIDs,Parameters_varied(i))) ;  
     
    A1 = strcmp('kdeg_RBCM', Parameters_varied(i));
     A2 = strcmp('k_production_EPO', Parameters_varied(i));
     A3 = strcmp('kprod_prog', Parameters_varied(i));
     A4 = strcmp('k_deg_prog', Parameters_varied(i));
     A5 = strcmp('Km_EPO-EPOR_Progenitors', Parameters_varied(i));
   
         
      if A1 == 1 
         Varied_para =RBC_half_life_CKD_3_4_5(ll) * lognrnd(0, 0.12) ;
         elseif A2 == 1 
         Varied_para =k_production_EPO_CKD_3_4_5(ll) * lognrnd(0, 0.1) ;
         elseif A3 == 1 
         Varied_para = kin_bone_marrow_to_plasma_CKD_3_4_5(ll) * lognrnd(0, 0.05) ;
         elseif A4 == 1 
         Varied_para = baseline_deg_CKD_3_4_5(ll) * lognrnd(0, 0.05) ;
          elseif A5 == 1 
         Varied_para = Km_EPO_EPOR_Progenitors_CKD_3_4_5(ll) * lognrnd(0, 0.05) ;
         

      else 
          
        Varied_para = parVals(k(i)) * lognrnd(0, 0.10) ; 
      
      end 
     
     ModelObj.Parameters(k(i)).Value = Varied_para ;  
    
 
 end


[~,x,Sim_DependantVars]=sbiosimulate(ModelObj);


Cohort_RETIC(:,1) = x(:,24) ;
Cohort_RBC(:,1) = x(:,6) ;
Cohort_HGB(:,1) = x(:,7) ; 
Cohort_EPO(:,1) = x(:,8) ;


 if (Cohort_HGB(end,1)> 7 && Cohort_HGB(end,1)<= 10) && (Cohort_EPO(end,1)> 6 && Cohort_EPO(end,1)< 20)
 
  if zz <= 10000
    

    zz = zz + 1 ; 
   
    
 for mmm =1:length(Species_of_Interest)
     
 kk(mmm) =  find(strcmp(speIDs,Species_of_Interest(mmm))) ; 
   
 Model_Species(mmm).InitialAmount = x(end, kk(mmm))  ; 
  
 end 
     
 [~,x,Sim_DependantVars]= sbiosimulate(ModelObj);

if ll ==1
    
Cohort_RETIC_In_range_CKD5(:,zz) = x(:,24) ;
Cohort_RBC_In_range_CKD5(:,zz) = x(:,6) ;
Cohort_HGB_In_range_CKD5(:,zz) = x(:,7) ; 
Cohort_EPO_In_range_CKD5(:,zz) = x(:,8) ;     
    
    
for j = 1:length(parVals) 
 
Cohorts_generated_CKD5(j, zz) = ModelObj.Parameters(j).Value ; 
 
end

Cohorts_generated_species_CKD5(:, zz) = x(1,:) ; 

end


  end
  
end

disp(zz) ;


if ll == 1 && zz >= CKD5_N
    
     break ;
     
 end


end


end


%%%%%%%%%%%%%%%%%%%%%%%%%%%%%%%%%%%%%%%%%%%%%%%%%%%%%%%%%%%%%%%%%%%%%%%%%%%%%%%%%%%%%%%%%%%%%%%%%%%%%%%%%%%%%%%%%%%%%%%%%%%%


% APAPTIVE DOSING "IV rhuEPO"  BELOW IS BASED ON PROVENZANO DOSING ALGORITHM rhuEPO


Model_Dose = get(ModelObj, 'Dose');
D1_Provanzano = Model_Dose(89) ; 
Time_of_dosing = D1_Provanzano.Time(1:end) ; 
DOSE_STRENGTH_START = 8100 ; 

sbioaccelerate(ModelObj,D1_Provanzano);

for (i =1:CKD5_N)
    
    counter_HGB_level_TOO_HIGH = 0 ; 
    Week_counter = 0 ; 
    Two_week_conuter = 0 ;
    Four_week_conuter = 0 ; 
     HGB_after_each_week = 0; 
    HGB_total_dynamics = [] ; 
     Drug_dynamics = [] ; 
   Count_13_above_HGB = 0 ; 
    HGB_Rising_too_fast = 0 ; 
    
  D1_Provanzano = Model_Dose(89) ;


  
   for mmm =1:length(Model_Species)
    
  Model_Species(mmm).InitialAmount = abs(Cohorts_generated_species_CKD5(mmm,i))  ;
  
    end
    
    for nnn =1:length(Model_Parameters)
    
    Model_Parameters(nnn).Value = Cohorts_generated_CKD5(nnn,i)  ; 
   
    end
    
    

 for j = 1:((length(Time_of_dosing)/3)-2)
   
     D1_Provanzano.Amount(1:3) = DOSE_STRENGTH_START ;
     D1_Provanzano.Time((3*j-2):(j*3)) = Time_of_dosing((3*j-2):(j*3)) ;

     
   set(configsetObj,'StopTime',Time_of_dosing((j*3)+1)-1,'SolverType','ode15s')  
   set(configsetObj.SolverOptions, 'OutputTimes', [Time_of_dosing(3*j-2):1:Time_of_dosing((j*3)+1)], 'RelativeTolerance',1e-3,'AbsoluteTolerance',1e-5,'AbsoluteToleranceScaling',false);
   
   
   [~,x,Sim_DependantVars]= sbiosimulate(ModelObj, D1_Provanzano);
    
    HGB_total_dynamics = [HGB_total_dynamics; x(:,7)]  ;
    Drug_dynamics = [Drug_dynamics; x(:,8)]  ; %% IV DOSE so target is EPO_plasma NOT EPO_plasma_SC
    HGB_check_treated_individual_per_week = x(end,7) ;
    HGB_after_each_week(j) = HGB_check_treated_individual_per_week; 
  
    
  if j <= 46
    
      if HGB_check_treated_individual_per_week >= 12.0
    
    counter_HGB_level_TOO_HIGH = 1  ;
    Count_13_above_HGB = Count_13_above_HGB + 1 ; 
    D1_Provanzano_Amount_current = D1_Provanzano.Amount(j) ;
    D1_Provanzano.Amount((3*(j+1)-2):(3*(j+1))) = (D1_Provanzano.Amount(j)) .* 0.75 ;   % D1_Provanzano.Time = Timeline_with_dose_Provenzano(j +1) ;
    
   end
    
      if (counter_HGB_level_TOO_HIGH == 1) && (HGB_check_treated_individual_per_week <= 9.8)
     
    counter_HGB_level_TOO_HIGH = 0  ;
    
    D1_Provanzano.Amount((3*(j+1)-2):(3*(j+1))) = D1_Provanzano.Amount(j) .*1.25 ; % D1_Provanzano.Time = Timeline_with_dose_Provenzano(j +1) ;
    
  end
  
   if (counter_HGB_level_TOO_HIGH == 0) && (HGB_check_treated_individual_per_week <= 11)
        
 
   D1_Provanzano.Amount((3*(j+1)-2):(3*(j+1))) = D1_Provanzano.Amount(j) .*1.25 ; % D1_Provanzano.Time = Timeline_with_dose_Provenzano(j +1) ;
    
  end
    
    if j > 2 
   
    if (counter_HGB_level_TOO_HIGH == 0) && (HGB_after_each_week(j) - HGB_after_each_week(j-2))>1.3
       
       D1_Provanzano.Amount((3*(j+1)-2):(3*(j+1))) = (D1_Provanzano.Amount(j)) .* 0.75 ; %% D1_Provanzano.Time = Timeline_with_dose_Provenzano(j +1) ;
       HGB_Rising_too_fast = 1 ; 
       
    end
    
    end
    
    elseif j> 46 
        
       D1_Provanzano.Amount((3*(j+1)-2):(3*(j+1))) = (D1_Provanzano.Amount(j)) ;  
    
 end
   


 end
 
    HGB_total_dynamics_all(:,i) = HGB_total_dynamics ;
    HGB_after_each_week_all(:,i) = HGB_after_each_week ;
    Drug_dynamics_all(:,i) = Drug_dynamics ;
    Count_13_above_HGB_all(i) = {Count_13_above_HGB} ; 
    
    
   Species_Population_post_rhuEPO_treated_CKD5(:,i) = x(end,:) ;
    

    
    
    
    

    
    
    disp(i) ;
    
    disp('Adaptive_rhuEPO') ; 
 
end

plot (HGB_total_dynamics_all(:,:),'LineWidth',0.01,'Color','blue')


%% Dapro

for ll = 1:1

    zz = 0 ; 
    zz_DARBE  = 0 ; 
    zz_VADA = 0 ; 

for mm = 1:Cohort_size 
    

 for i=1:length(Parameters_varied)      
     
     k(i) =  find(strcmp(parIDs,Parameters_varied(i))) ;  
     
    A1 = strcmp('kdeg_RBCM', Parameters_varied(i));
     A2 = strcmp('k_production_EPO', Parameters_varied(i));
     A3 = strcmp('kprod_prog', Parameters_varied(i));
     A4 = strcmp('k_deg_prog', Parameters_varied(i));
     A5 = strcmp('Km_EPO-EPOR_Progenitors', Parameters_varied(i));
   
         
       if A1 == 1 
         Varied_para =RBC_half_life_CKD_3_4_5(ll) * lognrnd(0, 0.12) ;
         elseif A2 == 1 
         Varied_para =k_production_EPO_CKD_3_4_5(ll) * lognrnd(0, 0.1) ;
         elseif A3 == 1 
         Varied_para = kin_bone_marrow_to_plasma_CKD_3_4_5(ll) * lognrnd(0, 0.05) ;
         elseif A4 == 1 
         Varied_para = baseline_deg_CKD_3_4_5(ll) * lognrnd(0, 0.05) ;
          elseif A5 == 1 
         Varied_para = Km_EPO_EPOR_Progenitors_CKD_3_4_5(ll) * lognrnd(0, 0.05) ;
          
%          end
      else 
          
        Varied_para = parVals(k(i)) * lognrnd(0, 0.1) ; 
      
      end 
     
     ModelObj.Parameters(k(i)).Value = Varied_para ;  
    
 
 end
 
 


[~,x,Sim_DependantVars]=sbiosimulate(ModelObj);


Cohort_RETIC(:,1) = x(:,24) ;
Cohort_RBC(:,1) = x(:,6) ;
Cohort_HGB(:,1) = x(:,7) ; 
Cohort_EPO(:,1) = x(:,8) ;


if (Cohort_HGB(end,1)> 8 && Cohort_HGB(end,1)<= 10) && (Cohort_EPO(end,1)> 6 && Cohort_EPO(end,1)< 18)
  

  
  if zz <= 10000
    

    zz = zz + 1 ; 
   
    
 for mmm =1:length(Species_of_Interest)
     
 kk(mmm) =  find(strcmp(speIDs,Species_of_Interest(mmm))) ; 
   
 Model_Species(mmm).InitialAmount = x(end, kk(mmm))  ; 
  
 end 
 
   
 
 
 [~,x,Sim_DependantVars]= sbiosimulate(ModelObj);

if ll ==1
    
Cohort_RETIC_In_range_CKD5(:,zz) = x(:,24) ;
Cohort_RBC_In_range_CKD5(:,zz) = x(:,6) ;
Cohort_HGB_In_range_CKD5(:,zz) = x(:,7) ; 
Cohort_EPO_In_range_CKD5(:,zz) = x(:,8) ;     
    
    
for j = 1:length(parVals) 
 
Cohorts_generated_CKD5(j, zz) = ModelObj.Parameters(j).Value ; 
 
end

Cohorts_generated_species_CKD5(:, zz) = x(1,:) ; 

end


  end
  
end

disp(zz) ;


if ll == 1 && zz >= CKD5_N
    
     break ;
     
 end


end


end


Model_Dose = get(ModelObj, 'Dose');
%D1_Provanzano = Model_Dose(94) ;  %% QW dosing
D1_Provanzano = Model_Dose(103) ;  %% QW dosing

DOSE_STRENGTH_START = D1_Provanzano.Amount(1) ; 
Time_of_dosing = D1_Provanzano.Time(1:end) ; 


for i =1:CKD5_N
    
    counter_HGB_level_TOO_HIGH = 0 ; 
    Week_counter = 0 ; 
    Two_week_conuter = 0 ;
    Four_week_conuter = 0 ; 
    HGB_after_each_week = 0; 
    HGB_total_dynamics = [] ; 
    Drug_dynamics = [] ; 
    Count_13_above_HGB = 0 ; 
    HGB_Rising_too_fast = 0 ; 
    
  D1_Provanzano = Model_Dose(103) ;

  
   for mmm =1:length(Model_Species)
    
    Model_Species(mmm).InitialAmount = abs(Cohorts_generated_species_CKD5(mmm,i))  ; 
    
    end
    
    for nnn =1:length(Model_Parameters)
    
    Model_Parameters(nnn).Value = Cohorts_generated_CKD5(nnn,i)  ; 
    
    end
    
    

  for j = 1:((length(Time_of_dosing)/3)-2)
      
     D1_Provanzano.Amount(1:3) = DOSE_STRENGTH_START ;
       D1_Provanzano.Time((3*j-2):(j*3)) = Time_of_dosing((3*j-2):(j*3)) ;

   set(configsetObj,'StopTime',Time_of_dosing(3*j+1),'SolverType','ode15s')  
    set(configsetObj.SolverOptions, 'OutputTimes', [Time_of_dosing(3*j-2):1:Time_of_dosing((j*3)+1)], 'RelativeTolerance',1e-3,'AbsoluteTolerance',1e-5,'AbsoluteToleranceScaling',false);
   
   
   [~,x,Sim_DependantVars]= sbiosimulate(ModelObj, D1_Provanzano);
    
    HGB_total_dynamics = [HGB_total_dynamics; x(:,7)]  ;
    Drug_dynamics = [Drug_dynamics; x(:,21)]  ;
    HGB_check_treated_individual_per_week = x(end,7) ;
    HGB_after_each_week(j) = HGB_check_treated_individual_per_week; 
    
    
    if HGB_check_treated_individual_per_week >=12
     
    counter_HGB_level_TOO_HIGH = 1  ;
    Count_13_above_HGB = Count_13_above_HGB + 1 ; 
    D1_Provanzano_Amount_current = D1_Provanzano.Amount(j) ;
      D1_Provanzano.Amount((3*(j+1)-2):(3*(j+1))) = 0 ;   % D1_Provanzano.Time = Timeline_with_dose_Provenzano(j +1) ;
    
   end
    
  if (counter_HGB_level_TOO_HIGH == 1) && (HGB_check_treated_individual_per_week <= 10.5)
     
    counter_HGB_level_TOO_HIGH = 0  ;
    
   % D1_Provanzano.Amount(j+1) = D1_Provanzano.Amount(j)/2 ; % D1_Provanzano.Time = Timeline_with_dose_Provenzano(j +1) ;
    D1_Provanzano.Amount((3*(j+1)-2):(3*(j+1))) = D1_Provanzano.Amount(j)/2 ; % D1_Provanzano.Time = Timeline_with_dose_Provenzano(j +1) ;
    
  end
    
    if j > 2 
   
     if (counter_HGB_level_TOO_HIGH == 0) && (HGB_after_each_week(j) - HGB_after_each_week(j-2))>0.5
    
       D1_Provanzano.Amount((3*(j+1)-2):(3*(j+1))) = (D1_Provanzano.Amount(j))/2 ; %% D1_Provanzano.Time = Timeline_with_dose_Provenzano(j +1) ;
      
       HGB_Rising_too_fast = 1 ; 
       
    end
    
    end
   
  if j > 4 
   
    if (counter_HGB_level_TOO_HIGH == 0)  && (HGB_after_each_week(j) - HGB_after_each_week(j-4))<=0.2
        
        if HGB_Rising_too_fast == 1
       
        D1_Provanzano.Amount((3*(j+1)-2):(3*(j+1))) = DOSE_STRENGTH_START/2 + (DOSE_STRENGTH_START/2  - DOSE_STRENGTH_START)*rand(1) ; % D1_Provanzano.Time = Timeline_with_dose_Provenzano(j +1) ;
        
        elseif HGB_Rising_too_fast == 0
            
         D1_Provanzano.Amount((3*(j+1)-2):(3*(j+1))) = DOSE_STRENGTH_START*1.5 ;
        
        end 
    end
    
    
  
   
  end
    
  

 end
 
    HGB_total_dynamics_all(:,i) = HGB_total_dynamics ;
    HGB_after_each_week_all(:,i) = HGB_after_each_week ;
    Drug_dynamics_all(:,i) = Drug_dynamics ;
    Count_13_above_HGB_all(i) = {Count_13_above_HGB} ; 
    
    
   Species_Population_post_rhuEPO_treated_CKD5(:,i) = x(end,:) ;
    

    
    
    
    

    
    
    disp(i) ;
    
    disp('Adaptive_rhuEPO_beforeDAPRO') ; 
 
end


% 
%  
%  
% 
% 
% 
% 

%%%%%%%%%%%%% APAPTIVE DOSING  BELOW IS BASED ON DAPRO DOSING ALGORITHM %%%%%%%%%%%%%%%%%%%%%%%%%   


Dose_library_DAPRO = [4 6 8 10 12] ; 
Model_Dose = get(ModelObj, 'Dose');
D1_DAPRO = Model_Dose(95) ; 
DOSE_STRENGTH_START = D1_DAPRO.Amount(1) ; 
Time_of_dosing_DAPRO = D1_DAPRO.Time(1:end) ;    
Time_of_dosing_DAPRO_each_week = Time_of_dosing_DAPRO(1:7:end) ;

Starting_dose_DAPRO = 1 ; 

iz = 0 ; 
sbioaccelerate(ModelObj,D1_DAPRO); 

for i = 1:CKD5_N
    
    HGB_total_dynamics_DAPRO = [] ; 
    Drug_dynamics_DAPRO = [] ; 
    D1_DAPRO = Model_Dose(95) ;
    HGB_after_each_week_DAPRO = 0; 
    HGB_Rising_too_fast_DAPRO = 0 ;  
    Count_13_above_HGB_DAPRO = 0 ; 
    counter_HGB_level_TOO_HIGH_DAPRO = 0 ; 
    Last_Dose_position_DAPRO = 0 ; 
    for mmm =1:length(Model_Species)
    
    Model_Species(mmm).InitialAmount = Species_Population_post_rhuEPO_treated_CKD5(mmm,i)  ; 
    
    end
    
    for nnn =1:length(Model_Parameters) 
    Model_Parameters(nnn).Value = Cohorts_generated_CKD5(nnn,i)  ; 
     end
    


    
 
Intial_Dose_assignment_rand(i) = rand(1) ;

  if Intial_Dose_assignment_rand(i)>0 && Intial_Dose_assignment_rand(i)<= 0.22  
        
     D1_DAPRO.Amount(1) = Dose_library_DAPRO(1) ;
     
  elseif Intial_Dose_assignment_rand(i)>0.22 && Intial_Dose_assignment_rand(i)<= 0.46  
        
     D1_DAPRO.Amount(1) = Dose_library_DAPRO(2) ;
     
  elseif Intial_Dose_assignment_rand(i)>0.46 && Intial_Dose_assignment_rand(i)<= 0.68  
        
     D1_DAPRO.Amount(1) = Dose_library_DAPRO(3) ;
     
  elseif Intial_Dose_assignment_rand(i)>0.68 && Intial_Dose_assignment_rand(i)<= 0.9  
        
    D1_DAPRO.Amount(1) = Dose_library_DAPRO(4) ;
  
  elseif Intial_Dose_assignment_rand(i)>0.9 && Intial_Dose_assignment_rand(i)<= 1  
        
    D1_DAPRO.Amount(1) = Dose_library_DAPRO(5) ;
     
  end   

  
  
 for j = 1:length(Time_of_dosing_DAPRO_each_week)-1
     
 
     
     
     D1_DAPRO.Time(j) = Time_of_dosing_DAPRO(j) ;


     
   set(configsetObj,'StopTime',Time_of_dosing_DAPRO(j+1),'SolverType','ode15s')  
   set(configsetObj.SolverOptions, 'OutputTimes', [Time_of_dosing_DAPRO_each_week(j):1:Time_of_dosing_DAPRO_each_week(j+1)], 'RelativeTolerance',1e-3,'AbsoluteTolerance',1e-5,'AbsoluteToleranceScaling',false);
   
   varobj = getvariant(ModelObj, 'DaproPK_var28July2023');
   
   [~,x,Sim_DependantVars]= sbiosimulate(ModelObj, configsetObj,varobj, D1_DAPRO);
   
    
    HGB_total_dynamics_DAPRO = [HGB_total_dynamics_DAPRO; x(:,7)]  ;
    Drug_dynamics_DAPRO = [Drug_dynamics_DAPRO; x(:,21)]  ; 
    HGB_check_treated_individual_per_week_DAPRO = x(end,7) ;
    HGB_after_each_week_DAPRO(j) = HGB_check_treated_individual_per_week_DAPRO ; 
    
  

if j <= 4
        
        D1_DAPRO.Amount(1:end) = D1_DAPRO.Amount(1) ;
        
  end
    
 

if j > 4


   if (HGB_check_treated_individual_per_week_DAPRO >=12.5) 
     
      Count_13_above_HGB_DAPRO = Count_13_above_HGB_DAPRO +1 ; 
      
      counter_HGB_level_TOO_HIGH_DAPRO = 1  ;
      High_HGB_dose_amount = D1_DAPRO.Amount(j*7)  ;
      D1_DAPRO.Amount(j*7+1:end) = 0 ;
        
  end     
  
  if counter_HGB_level_TOO_HIGH_DAPRO ==1 && (HGB_check_treated_individual_per_week_DAPRO <10.8)
      
      Last_Dose_position_DAPRO = find(Dose_library_DAPRO== High_HGB_dose_amount) ; 
      
      if D1_DAPRO.Amount(j*7) > Dose_library_DAPRO(1)
      
          D1_DAPRO.Amount(j*7+1:end) = Dose_library_DAPRO(Last_Dose_position_DAPRO -1) ;
      
      elseif D1_DAPRO.Amount(j*7:end) == Dose_library_DAPRO(1)
          
          D1_DAPRO.Amount(j*7+1:end) = D1_DAPRO.Amount(j*7) ;
      end
      
      counter_HGB_level_TOO_HIGH_DAPRO = 0  ;
  
  end
  
  


    if counter_HGB_level_TOO_HIGH_DAPRO == 0 && (HGB_check_treated_individual_per_week_DAPRO <12) && (HGB_check_treated_individual_per_week_DAPRO >=11) && (HGB_after_each_week_DAPRO(j) - HGB_after_each_week_DAPRO(j-2))>1
      
      
      Dose_position_HGB_risising_fast_DAPRO = find(Dose_library_DAPRO == D1_DAPRO.Amount(j*7)) ; 
      HGB_Rising_too_fast_DAPRO = 1  ;
      High_HGB_dose_amount_DAPRO = D1_DAPRO.Amount(j*7)  ;
      
      if D1_DAPRO.Amount(j*7) > Dose_library_DAPRO(1)
      
      D1_DAPRO.Amount(j*7+1:end) = Dose_library_DAPRO(Dose_position_HGB_risising_fast_DAPRO -1) ;
      
      elseif D1_DAPRO.Amount(j*7) == Dose_library_DAPRO(1)
          
      D1_DAPRO.Amount(j*7+1:end) = D1_DAPRO.Amount(j*7) ;
        
     end     
  
  end
  

  if counter_HGB_level_TOO_HIGH_DAPRO == 0 && HGB_check_treated_individual_per_week_DAPRO < 10.8 && ((HGB_after_each_week_DAPRO(j) - HGB_after_each_week_DAPRO(j-2))) < 1
      
      HGB_Rising_too_slow_DAPRO = 1  ;
      
   if D1_DAPRO.Amount(j*7) >0
      
      Dose_position_HGB_risising_slow_DAPRO = find(Dose_library_DAPRO == D1_DAPRO.Amount(j*7)) ;
      
      Low_HGB_dose_amount_DAPRO = D1_DAPRO.Amount(j*7)  ;
      
      if D1_DAPRO.Amount(j*7) < Dose_library_DAPRO(end)
      
      D1_DAPRO.Amount(j*7+1:end) = Dose_library_DAPRO(Dose_position_HGB_risising_slow_DAPRO + 1) ;
      
      elseif D1_DAPRO.Amount(j*7) == Dose_library_DAPRO(end)
          
      D1_DAPRO.Amount(j*7+1:end) = D1_DAPRO.Amount(j*7) ;
        
     
      end
      
   elseif D1_DAPRO.Amount(j*7) == 0   
     
       D1_DAPRO.Amount(j*7+1:end) = Dose_library_DAPRO(1) ;
       
   end
      
      
 
  
   end
  
  
end  
 
 end

 
     
    HGB_total_dynamics_DAPRO_all(:,i) = HGB_total_dynamics_DAPRO ;
    HGB_after_each_week_DAPRO_all(:,i) = HGB_after_each_week_DAPRO ;
    Drug_dynamics_DAPRO_all(:,i) = Drug_dynamics_DAPRO ;
%     Count_13_above_HGB_DAPRO_all(i) = {Count_13_above_HGB_DAPRO} ; 
    
    

    disp(i) ;
    
    disp('Adaptive_DAPRO') ; 
 

end
 

  Total_dynamics_rhuEPO_and_DAPRO = 0 ; 

zm1 = length(HGB_total_dynamics_all(:,1)) ; 
zm2 = length(HGB_total_dynamics_DAPRO_all(:,1)) ; 

Total_dynamics_rhuEPO_and_DAPRO(1:zm1, 1:CKD5_N) = HGB_total_dynamics_all ; 
Total_dynamics_rhuEPO_and_DAPRO(zm1+1:zm1+zm2, 1:CKD5_N) = HGB_total_dynamics_DAPRO_all ; 

 plot(Total_dynamics_rhuEPO_and_DAPRO(:,:),'LineWidth',0.01,'Color','blue')

%% Darbe


CKD5_N_QW =  round(CKD5_N *0.2);
CKD5_N_BIW =  round(CKD5_N *0.8) ;

for ll = 1:1

    zz = 0 ; 
    zz_DARBE  = 0 ; 
    zz_VADA = 0 ; 

for mm = 1:Cohort_size 
    

 for i=1:length(Parameters_varied)      
     
     k(i) =  find(strcmp(parIDs,Parameters_varied(i))) ;  
     
    A1 = strcmp('kdeg_RBCM', Parameters_varied(i));
     A2 = strcmp('k_production_EPO', Parameters_varied(i));
     A3 = strcmp('kprod_prog', Parameters_varied(i));
     A4 = strcmp('k_deg_prog', Parameters_varied(i));
     A5 = strcmp('Km_EPO-EPOR_Progenitors', Parameters_varied(i));
   
        
      if A1 == 1 
         Varied_para =RBC_half_life_CKD_3_4_5(ll)* lognrnd(0, 0.12) ;
         elseif A2 == 1 
         Varied_para =k_production_EPO_CKD_3_4_5(ll) * lognrnd(0, 0.1) ;
         elseif A3 == 1 
         Varied_para = kin_bone_marrow_to_plasma_CKD_3_4_5(ll) * lognrnd(0, 0.05) ;
         elseif A4 == 1 
         Varied_para = baseline_deg_CKD_3_4_5(ll) * lognrnd(0, 0.05) ;
          elseif A5 == 1 
         Varied_para = Km_EPO_EPOR_Progenitors_CKD_3_4_5(ll)* lognrnd(0, 0.05) ;
         
%          end
      else 
          
        Varied_para = parVals(k(i))* lognrnd(0, 0.1) ; 
      
      end 
     
     ModelObj.Parameters(k(i)).Value = Varied_para ;  
    
 
 end
 
 

[~,x,Sim_DependantVars]=sbiosimulate(ModelObj);


Cohort_RETIC(:,1) = x(:,24) ;
Cohort_RBC(:,1) = x(:,6) ;
Cohort_HGB(:,1) = x(:,7) ; 
Cohort_EPO(:,1) = x(:,8) ;


 
if (Cohort_HGB(end,1)>= 8.5 && Cohort_HGB(end,1)<= 11) && (Cohort_EPO(end,1)> 6 && Cohort_EPO(end,1)< 18)
   
  if zz <= 10000
    


    zz = zz + 1 ; 
   
    
 for mmm =1:length(Species_of_Interest)
     
 kk(mmm) =  find(strcmp(speIDs,Species_of_Interest(mmm))) ; 
   
 Model_Species(mmm).InitialAmount = x(end, kk(mmm))  ; 
  
 end 
     
 [~,x,Sim_DependantVars]= sbiosimulate(ModelObj);

if ll ==1
    
Cohort_RETIC_In_range_CKD5(:,zz) = x(:,24) ;
Cohort_RBC_In_range_CKD5(:,zz) = x(:,6) ;
Cohort_HGB_In_range_CKD5(:,zz) = x(:,7) ; 
Cohort_EPO_In_range_CKD5(:,zz) = x(:,8) ;     
    
    
for j = 1:length(parVals) 
 
Cohorts_generated_CKD5(j, zz) = ModelObj.Parameters(j).Value ; 
 
end

Cohorts_generated_species_CKD5(:, zz) = x(1,:) ; 

end


  end
  
end

disp(zz) ;


if ll == 1 && zz >= CKD5_N
    
     break ;
     
 end


end


end


%%%%%%%%%%%%%%%%%%%%%%%%%%%%%%%%%%%%%%%%%%%%%%%%%%%%%%%%%%%%%%%%%%%%%%%%%%%%%%%%%%%%%%%%%%%%%%%%%%%%%%%%%%%%%%%%%%%%%%%%%%%%


% %% APAPTIVE DOSING  rhuEPO QW (20% of total population)   
% 
% 
Model_Dose = get(ModelObj, 'Dose');
D1_Provanzano = Model_Dose(111) ; 
DOSE_STRENGTH_START = D1_Provanzano.Amount(1) ; 
Time_of_dosing = D1_Provanzano.Time(1:end) ; 


 D1_Provanzano_Amount_current= [];
for i =1:CKD5_N_QW
    
    counter_HGB_level_TOO_HIGH = 0 ; 
    Week_counter = 0 ; 
    Two_week_conuter = 0 ;
    Four_week_conuter = 0 ; 
    HGB_after_each_week = 0; 
    HGB_total_dynamics = [] ; 
    Drug_dynamics = [] ; 
    Count_13_above_HGB = 0 ; 
    HGB_Rising_too_fast = 0 ; 
    
   
    
    D1_Provanzano = Model_Dose(111) ;

  
  
   for mmm =1:length(Model_Species)
    
    Model_Species(mmm).InitialAmount = abs(Cohorts_generated_species_CKD5(mmm,i))  ; 
    
    end
    
    for nnn =1:length(Model_Parameters)
    
    Model_Parameters(nnn).Value = Cohorts_generated_CKD5(nnn,i)  ; 
    
    end
    
    
 Starting_dose_rhuEPO(i) =  D1_Provanzano.Amount(1) ; ;    

 for j = 1:length(Time_of_dosing)-1
     
     
     
     D1_Provanzano.Amount(1) = Starting_dose_rhuEPO(i) ;
     D1_Provanzano.Time(j) = Time_of_dosing(j) ;

   set(configsetObj,'StopTime',Time_of_dosing(j+1),'SolverType','ode15s')  
   set(configsetObj.SolverOptions, 'OutputTimes', [Time_of_dosing(j):1:Time_of_dosing(j+1)]);
   [~,x,Sim_DependantVars]= sbiosimulate(ModelObj, D1_Provanzano);
    
    HGB_total_dynamics = [HGB_total_dynamics; x(:,7)]  ;
    Drug_dynamics = [Drug_dynamics; x(:,8)]  ;
    HGB_check_treated_individual_per_week = x(end,7) ;
    HGB_after_each_week(j) = HGB_check_treated_individual_per_week; 
    
    
     if (D1_Provanzano.Amount(j)>0) 
    D1_Provanzano_Amount_current(i) = D1_Provanzano.Amount(j) ;
    end
    D1_Provanzano.Amount(j+1) = D1_Provanzano.Amount(j);
    
    
    if HGB_check_treated_individual_per_week >=12
    
    counter_HGB_level_TOO_HIGH = 1  ;
    Count_13_above_HGB = Count_13_above_HGB + 1 ; 
    
    
    D1_Provanzano.Amount(j+1) = 0 ;   
    
    end
    
    
  if (counter_HGB_level_TOO_HIGH == 1) && (HGB_check_treated_individual_per_week <= 11)
      
    counter_HGB_level_TOO_HIGH = 0  ;
    
    D1_Provanzano.Amount(j+1) = D1_Provanzano.Amount(j)/2 ; % D1_Provanzano.Time = Timeline_with_dose_Provenzano(j +1) ;
    end
  

   
  
    if j > 2 
   
    if (counter_HGB_level_TOO_HIGH == 0) && (HGB_after_each_week(j) - HGB_after_each_week(j-2))>1.3
       
       D1_Provanzano.Amount(j+1) = (D1_Provanzano.Amount(j))/2 ; %% D1_Provanzano.Time = Timeline_with_dose_Provenzano(j +1) ;
       HGB_Rising_too_fast = 1 ; 
       
    end
    
    end
 
 


 end
 
 
    HGB_total_dynamics_all_QW(:,i) = HGB_total_dynamics ;
    HGB_after_each_week_all_QW(:,i) = HGB_after_each_week ;
    Drug_dynamics_all_QW(:,i) = Drug_dynamics ;
    Count_13_above_HGB_all_QW(i) = {Count_13_above_HGB} ; 
    Species_Population_post_rhuEPO_treated_CKD5_QW(:,i) = x(end,:) ;
    

    
     rhuEPO_amount_QW(:,i)= D1_Provanzano.Amount(:);
   
    
    

    
    
    disp(i) ;
    
    disp('Adaptive_rhuEPO_QW') ; 
 
end


%
 Dose_library_DARBE = [10 15 20 30 40 50 60 80 100 130] ; 
 
Model_Dose = get(ModelObj, 'Dose');
D1_DARBE = Model_Dose(112) ; 
DOSE_STRENGTH_START = D1_DARBE.Amount(1) ; 
Time_of_dosing_DARBE = D1_DARBE.Time(1:end) ;    

    lb_DARBE = 67.1 - 15.1 ;      % 67.1 = MEAN WEIGHT
    ub_DARBE = 67.1 + 15.1 ;
    
    ii = 0 ; 


 for i= 1:CKD5_N_QW  
 
     Weight_distribution_DARBE(i) = lb_DARBE + (ub_DARBE - lb_DARBE)*rand(1)  ;


   
    Dose_according_to_weight(i) = 0.75 * Weight_distribution_DARBE(i) ; 
    Unnormalized_dose = Dose_according_to_weight(i) ; 
     
    
    Temp_greater_dose = Dose_library_DARBE > Unnormalized_dose;
    UB_Dose_poistion = find(Temp_greater_dose,1,'first') ;
    UB_distance = Dose_library_DARBE(UB_Dose_poistion) - Unnormalized_dose ; 
    if (UB_Dose_poistion>1)
    LB_distance = Unnormalized_dose - Dose_library_DARBE(UB_Dose_poistion -1) ;  
    else
        LB_distance=0;
    end

if UB_distance < LB_distance
     DARBE_DOSE = Dose_library_DARBE(UB_Dose_poistion) ;
elseif UB_distance > LB_distance
    if UB_Dose_poistion>1
    DARBE_DOSE = Dose_library_DARBE(UB_Dose_poistion -1) ;
    else
      DARBE_DOSE  = Dose_library_DARBE(1);
    end
elseif UB_distance == LB_distance
    DARBE_DOSE = Dose_library_DARBE(UB_Dose_poistion -1) ;    
end 
    


    counter_HGB_level_TOO_HIGH = 0 ; 
    HGB_total_dynamics_DARBE = [] ; 
    Drug_dynamics_DARBE = [] ; 
    Count_13_above_HGB = 0 ; 
    D1_DARBE = Model_Dose(112) ;

    
    
   for mmm =1:length(Model_Species)
    
    Model_Species(mmm).InitialAmount = (Species_Population_post_rhuEPO_treated_CKD5_QW(mmm,i))  ; 
    
    end
    
    for nnn =1:length(Model_Parameters)
    
    Model_Parameters(nnn).Value = Cohorts_generated_CKD5(nnn,i)  ; 
    
    end
    
    

for j = 1:length(Time_of_dosing_DARBE)-1
  
   
     
    D1_DARBE.Amount(1) = DARBE_DOSE;  %DARBE_DOSE_in_U ;
      D1_DARBE.Time(j) = Time_of_dosing_DARBE(j) ;
     DARBE_DOSES(j,i) = D1_DARBE.Amount(j) ; 
      
   
   set(configsetObj,'StopTime',Time_of_dosing_DARBE(j+1),'SolverType','sundials')  
   set(configsetObj.SolverOptions, 'OutputTimes', [Time_of_dosing_DARBE(j):1:Time_of_dosing_DARBE(j+1)]);
   [~,x,Sim_DependantVars]= sbiosimulate(ModelObj, D1_DARBE);
    
    HGB_total_dynamics_DARBE = [HGB_total_dynamics_DARBE; x(:,7)]  ;
    Drug_dynamics_DARBE = [Drug_dynamics_DARBE; x(:,8)]  ;
    HGB_check_treated_individual_2_weeks_DARBE = x(end,7) ;
    HGB_after_2_weeks_DARBE(j) = HGB_check_treated_individual_2_weeks_DARBE; 
    
    
        
        D1_DARBE.Amount(j+1) = D1_DARBE.Amount(j) ;
        
       
      
  if j>2
       if (HGB_after_2_weeks_DARBE(j-1) <=10) && (HGB_after_2_weeks_DARBE(j-2) <=10)
  
      
          if (D1_DARBE.Amount(j)) < Dose_library_DARBE(end)   
   Next_Dose_position = Dose_library_DARBE > (D1_DARBE.Amount(j));
     
    Dose_greater_than_current_dose  = find(Next_Dose_position,1,'first') ;
    
     D1_DARBE.Amount(j+1) = Dose_library_DARBE(Dose_greater_than_current_dose) ;
        elseif (D1_DARBE.Amount(j)) == Dose_library_DARBE(end)
  
         D1_DARBE.Amount(j+1) = D1_DARBE.Amount(j) ;
         D1_DARBE.Amount = D1_DARBE.Amount ;
     end    
     
  end   
    
  
       if (HGB_after_2_weeks_DARBE(j-1) >=13) && (HGB_after_2_weeks_DARBE(j-2)>=13)
 
            if (D1_DARBE.Amount(j)) > Dose_library_DARBE(1)
    Current_Dose_position = Dose_library_DARBE == D1_DARBE.Amount(j);
 
    Current_Dose  = find(Current_Dose_position,1,'first') ;
    
     D1_DARBE.Amount(j+1) = Dose_library_DARBE(Current_Dose -1) ;
        elseif (D1_DARBE.Amount(j)) == Dose_library_DARBE(1)
   
      D1_DARBE.Amount(j+1) = D1_DARBE.Amount(j) ;  
      D1_DARBE.Amount = D1_DARBE.Amount ;  
      end   
        
 end

  end
  
 end
 
 

    HGB_total_dynamics_DARBE_all_Q2W(:,i) = HGB_total_dynamics_DARBE ;
    HGB_after_2_weeks_DARBE_all_Q2W(:,i) = HGB_after_2_weeks_DARBE ;
    Drug_dynamics_DARBE_all_Q2W(:,i) = Drug_dynamics_DARBE ;
    Count_13_above_HGB_DARBE_all(i) = {Count_13_above_HGB} ; 
    
    disp(i) ;
    
    disp('Adaptive_DARBE') ; 
   
% 
%  
%  
 end

Total_dynamics_rhuEPO_and_darbe_QW = 0 ; 

zm1 = length(HGB_total_dynamics_all_QW(:,1)) ; 
zm2 = length(HGB_total_dynamics_DARBE_all_Q2W(:,1)) ; 
zm3 = length(HGB_after_each_week_all_QW(:,1));
zm4 = length(HGB_after_2_weeks_DARBE_all_Q2W(:,1));

Total_dynamics_rhuEPO_and_darbe_QW(1:zm1, 1:CKD5_N_QW) = HGB_total_dynamics_all_QW ; 
Total_dynamics_rhuEPO_and_darbe_QW(zm1+1:zm1+zm2, 1:CKD5_N_QW) = HGB_total_dynamics_DARBE_all_Q2W ; 


% APAPTIVE DOSING  rhuEPO BIW (80% of total), simplified BIW and TIW to make TIW rhuEPO  

Model_Dose = get(ModelObj, 'Dose');
D1_Provanzano = Model_Dose(90) ; 
DOSE_STRENGTH_START = D1_Provanzano.Amount(1) ; 
Time_of_dosing = D1_Provanzano.Time(1:end) ; 


for i =1:CKD5_N_BIW
    
    counter_HGB_level_TOO_HIGH = 0 ; 
    Week_counter = 0 ; 
    Two_week_conuter = 0 ;
    Four_week_conuter = 0 ; 
    HGB_after_each_week = 0; 
    HGB_total_dynamics = [] ; 
    Drug_dynamics = [] ; 
    Count_13_above_HGB = 0 ; 
    HGB_Rising_too_fast = 0 ; 
    D1_Provanzano = Model_Dose(90) ;

  
  
   for mmm =1:length(Model_Species)
    
     Model_Species(mmm).InitialAmount = abs(Cohorts_generated_species_CKD5(mmm, i + CKD5_N_QW))  ; 
    
    end
    
    for nnn =1:length(Model_Parameters)
    
    Model_Parameters(nnn).Value = Cohorts_generated_CKD5(nnn,i+ CKD5_N_QW)  ; 
    
    end
    
    
Starting_dose_rhuEPO_BIW(i) =  D1_Provanzano.Amount(1) ;    

   for j = 1:((length(Time_of_dosing)/3)-2)   
     
     
     D1_Provanzano.Amount(1:3) = DOSE_STRENGTH_START ;
      D1_Provanzano.Time((3*j-2):(j*3)) = Time_of_dosing((3*j-2):(j*3)) ;

   set(configsetObj,'StopTime',Time_of_dosing(j+1),'SolverType','ode15s')  
    set(configsetObj.SolverOptions, 'OutputTimes', [Time_of_dosing(3*j-2):1:Time_of_dosing((j*3)+1)], 'RelativeTolerance',1e-3,'AbsoluteTolerance',1e-5,'AbsoluteToleranceScaling',false);
   
   [~,x,Sim_DependantVars]= sbiosimulate(ModelObj, D1_Provanzano);
    
    HGB_total_dynamics = [HGB_total_dynamics; x(:,7)]  ;
    Drug_dynamics = [Drug_dynamics; x(:,8)]  ;
    HGB_check_treated_individual_per_week = x(end,7) ;
    HGB_after_each_week(j) = HGB_check_treated_individual_per_week; 
    
    
    if (D1_Provanzano.Amount(j)>0) %% added on 26 nov 2022
    D1_Provanzano_Amount_current(i) = D1_Provanzano.Amount(j) ;
    end
      D1_Provanzano.Amount((3*(j+1)-2):(3*(j+1)))= D1_Provanzano.Amount(j);
    
    
    
    
    if HGB_check_treated_individual_per_week >=12
    
    counter_HGB_level_TOO_HIGH = 1  ;
    Count_13_above_HGB = Count_13_above_HGB + 1 ; 
    

    
    D1_Provanzano.Amount((3*(j+1)-2):(3*(j+1))) = 0 ;
    
    end
    
    
      if (counter_HGB_level_TOO_HIGH == 1) && (HGB_check_treated_individual_per_week <= 11)
  
        
    counter_HGB_level_TOO_HIGH = 0  ;
    
       D1_Provanzano.Amount((3*(j+1)-2):(3*(j+1))) =   D1_Provanzano_Amount_current(i)/2 ; % D1_Provanzano.Time = Timeline_with_dose_Provenzano(j +1) ;
    
  end
    
    if j > 2 
   
    if (counter_HGB_level_TOO_HIGH == 0) && (HGB_after_each_week(j) - HGB_after_each_week(j-2))>1.3
       
        D1_Provanzano.Amount((3*(j+1)-2):(3*(j+1))) = (D1_Provanzano.Amount(j))/2 ; %% D1_Provanzano.Time = Timeline_with_dose_Provenzano(j +1) ;
     
       HGB_Rising_too_fast = 1 ; 
       
    end
    
    end
   

 end
 
 
    HGB_total_dynamics_all_BIW(:,i) = HGB_total_dynamics ;
    HGB_after_each_week_all_BIW(:,i) = HGB_after_each_week ;
    Drug_dynamics_all_BIW(:,i) = Drug_dynamics ;
    Count_13_above_HGB_all_BIW(i) = {Count_13_above_HGB} ; 
    Species_Population_post_rhuEPO_treated_CKD5_BIW(:,i) = x(end,:) ;
    

    rhuEPO_amount_TIW(:,i)= D1_Provanzano.Amount(:);
    
    
    

    
    
    disp(i) ;
    
    disp('Adaptive_rhuEPO_BIW') ; 
 
end


% DARBE in QW dosing following BIW rhuEPO; 80% of population   

Model_Dose = get(ModelObj, 'Dose');
D1_DARBE = Model_Dose(91) ; 
DOSE_STRENGTH_START = D1_DARBE.Amount(1) ; 
Time_of_dosing_DARBE = D1_DARBE.Time(1:end) ;    

    lb_DARBE = 67.1 - 15.1 ;      % 73.8 = MEAN WEIGHT
    ub_DARBE = 67.1 + 15.1 ;
    
    ii = 0 ; 

    
    for i =1:length(Cohorts_generated_species_CKD5(1:CKD5_N_BIW))
    
 
Weight_distribution_DARBE(i) = lb_DARBE + (ub_DARBE - lb_DARBE)*rand(1)  ;

   
   
    Dose_according_to_weight(i) = 0.75 * Weight_distribution_DARBE(i) ; 
    Unnormalized_dose = Dose_according_to_weight(i) ; 
    
    Temp_greater_dose = Dose_library_DARBE > Unnormalized_dose;
    UB_Dose_poistion = find(Temp_greater_dose,1,'first') ;
    UB_distance = Dose_library_DARBE(UB_Dose_poistion) - Unnormalized_dose ; 
    LB_distance = Unnormalized_dose - Dose_library_DARBE(UB_Dose_poistion -1) ; 

if UB_distance < LB_distance
     DARBE_DOSE = Dose_library_DARBE(UB_Dose_poistion) ;
elseif UB_distance > LB_distance
    DARBE_DOSE = Dose_library_DARBE(UB_Dose_poistion -1) ;
elseif UB_distance == LB_distance
    DARBE_DOSE = Dose_library_DARBE(UB_Dose_poistion -1) ;    
end 
    

%DARBE_DOSE_in_U = 200 * DARBE_DOSE ;  %% 1 ug darbepoetin alfa = 200 IU rHuEpo 
    

    counter_HGB_level_TOO_HIGH = 0 ; 
    HGB_total_dynamics_DARBE = [] ; 
    Drug_dynamics_DARBE = [] ; 
    Count_13_above_HGB = 0 ; 
    D1_DARBE = Model_Dose(91) ;

    
    
   for mmm =1:length(Model_Species)
    
    Model_Species(mmm).InitialAmount =Species_Population_post_rhuEPO_treated_CKD5_BIW(mmm,i)  ; 
    
    end
    
    for nnn =1:length(Model_Parameters)
    
    Model_Parameters(nnn).Value = Cohorts_generated_CKD5(nnn,i)  ; 
    
    end
    
    

for j = 1:length(Time_of_dosing_DARBE)-1
   
   
     
    D1_DARBE.Amount(1) = DARBE_DOSE;  
       D1_DARBE.Time(j) = Time_of_dosing_DARBE(j) ;
     DARBE_DOSES(j,i) = D1_DARBE.Amount(j) ; 
     
   
   set(configsetObj,'StopTime',Time_of_dosing_DARBE(j+1),'SolverType','ode45')  
   set(configsetObj.SolverOptions, 'OutputTimes', [Time_of_dosing_DARBE(j):1:Time_of_dosing_DARBE(j+1)],'RelativeTolerance',1e-10,'AbsoluteTolerance',1e-10,'AbsoluteToleranceScaling',false);
   [~,x,Sim_DependantVars]= sbiosimulate(ModelObj, D1_DARBE);
    
    HGB_total_dynamics_DARBE = [HGB_total_dynamics_DARBE; x(:,7)]  ;
    Drug_dynamics_DARBE = [Drug_dynamics_DARBE; x(:,8)]  ;
    HGB_check_treated_individual_2_weeks_DARBE = x(end,7) ;
    HGB_after_2_weeks_DARBE(j) = HGB_check_treated_individual_2_weeks_DARBE; 
    
    
    if (HGB_check_treated_individual_2_weeks_DARBE >=10) && (HGB_check_treated_individual_2_weeks_DARBE <=12.3)
        
        D1_DARBE.Amount(j+1) = D1_DARBE.Amount(j) ;
       end     
  
     if j>2
         if (HGB_check_treated_individual_2_weeks_DARBE >=10) && (HGB_check_treated_individual_2_weeks_DARBE <=12.3) && (HGB_after_2_weeks_DARBE(j)-HGB_after_2_weeks_DARBE(j-2))>0.5
         if (D1_DARBE.Amount(j)) > Dose_library_DARBE(1)
            Current_Dose_position = Dose_library_DARBE == D1_DARBE.Amount(j);
   Current_Dose  = find(Current_Dose_position,1,'first') ;
     D1_DARBE.Amount(j+1) = Dose_library_DARBE(Current_Dose -1) ;
      elseif (D1_DARBE.Amount(j)) == Dose_library_DARBE(1)
            D1_DARBE.Amount = D1_DARBE.Amount ;  
      end
         end
    end
%   
    
  if HGB_check_treated_individual_2_weeks_DARBE <=10 
        
         if (D1_DARBE.Amount(j)) < Dose_library_DARBE(end)   
  Next_Dose_position = Dose_library_DARBE > (D1_DARBE.Amount(j));
    
    Dose_greater_than_current_dose  = find(Next_Dose_position,1,'first') ;
    
     D1_DARBE.Amount(j+1) = Dose_library_DARBE(Dose_greater_than_current_dose) ;
  
         elseif (D1_DARBE.Amount(j)) == Dose_library_DARBE(end)
  
         D1_DARBE.Amount(j+1) = D1_DARBE.Amount(j) ;
         D1_DARBE.Amount = D1_DARBE.Amount ;
     end    
     
  end   
    
    if (HGB_check_treated_individual_2_weeks_DARBE >=12.3) 
            if (D1_DARBE.Amount(j)) > Dose_library_DARBE(1)
    Current_Dose_position = Dose_library_DARBE == D1_DARBE.Amount(j);
 
    Current_Dose  = find(Current_Dose_position,1,'first') ;
    
     D1_DARBE.Amount(j+1) = Dose_library_DARBE(Current_Dose -1) ;
        elseif (D1_DARBE.Amount(j)) == Dose_library_DARBE(1)
     D1_DARBE.Amount = D1_DARBE.Amount ;  
      end   
        
    end
    
 
 end
 
 

    HGB_total_dynamics_DARBE_all(:,i) = HGB_total_dynamics_DARBE ;
    HGB_after_2_weeks_DARBE_all(:,i) = HGB_after_2_weeks_DARBE ;
    Drug_dynamics_DARBE_all(:,i) = Drug_dynamics_DARBE ;
    Count_13_above_HGB_DARBE_all(i) = {Count_13_above_HGB} ; 
    
    disp(i) ;
    
    disp('Adaptive_DARBE') ; 
    
 
    end

Total_dynamics_rhuEPO_and_darbe = 0 ; 

zm1 = length(HGB_total_dynamics_all_BIW(:,1)) ; 
zm2 = length(HGB_total_dynamics_DARBE_all(:,1)) ; 

Total_dynamics_rhuEPO_and_darbe(1:zm1, 1:CKD5_N_BIW) = HGB_total_dynamics_all_BIW ; 
Total_dynamics_rhuEPO_and_darbe(zm1+1:zm1+zm2, 1:CKD5_N_BIW) = HGB_total_dynamics_DARBE_all ; 

figure(1);
plot(Total_dynamics_rhuEPO_and_darbe_QW(:,:),'LineWidth',0.01,'Color','blue')

figure(2);
plot(Total_dynamics_rhuEPO_and_darbe(:,:),'LineWidth',0.01) %,'Color','blue')


%% Vada


for ll = 1:1

    zz = 0 ; 
    zz_DARBE  = 0 ; 
    zz_VADA = 0 ; 

for mm = 1:Cohort_size 
    

 for i=1:length(Parameters_varied)      
     
     k(i) =  find(strcmp(parIDs,Parameters_varied(i))) ;  
     
     A1 = strcmp('kdeg_RBCM', Parameters_varied(i));
     A2 = strcmp('k_production_EPO', Parameters_varied(i));
     A3 = strcmp('kin_bone_marrow_to_plasma', Parameters_varied(i));
     A4 = strcmp('baseline_deg', Parameters_varied(i));
     A5 = strcmp('Km_EPO-EPOR_Progenitors', Parameters_varied(i));
   
         
      if A1 == 1 
         Varied_para =RBC_half_life_CKD_3_4_5(ll) * lognrnd(0, 0.12) ;
         elseif A2 == 1 
         Varied_para =k_production_EPO_CKD_3_4_5(ll) * lognrnd(0, 0.1) ;
         elseif A3 == 1 
         Varied_para = kin_bone_marrow_to_plasma_CKD_3_4_5(ll) * lognrnd(0, 0.05) ;
         elseif A4 == 1 
         Varied_para = baseline_deg_CKD_3_4_5(ll) * lognrnd(0, 0.05) ;
          elseif A5 == 1 
         Varied_para = Km_EPO_EPOR_Progenitors_CKD_3_4_5(ll) * lognrnd(0, 0.05) ;
         
%          end
      else 
          
        Varied_para = parVals(k(i)) * lognrnd(0, 0.1) ; 
      
      end 
     
     ModelObj.Parameters(k(i)).Value = Varied_para ;  
    
 
 end
 
 


[~,x,Sim_DependantVars]=sbiosimulate(ModelObj);


Cohort_RETIC(:,1) = x(:,24) ;
Cohort_RBC(:,1) = x(:,6) ;
Cohort_HGB(:,1) = x(:,7) ; 
Cohort_EPO(:,1) = x(:,8) ;


if (Cohort_HGB(end,1)> 8 && Cohort_HGB(end,1)<= 10) && (Cohort_EPO(end,1)> 6 && Cohort_EPO(end,1)< 18)
   
  if zz <= 10000
    


    zz = zz + 1 ; 
   
    
 for mmm =1:length(Species_of_Interest)
     
 kk(mmm) =  find(strcmp(speIDs,Species_of_Interest(mmm))) ; 
   
 Model_Species(mmm).InitialAmount = x(end, kk(mmm))  ; 
  
 end 
     
 [~,x,Sim_DependantVars]= sbiosimulate(ModelObj);

if ll ==1
    
Cohort_RETIC_In_range_CKD5(:,zz) = x(:,24) ;
Cohort_RBC_In_range_CKD5(:,zz) = x(:,6) ;
Cohort_HGB_In_range_CKD5(:,zz) = x(:,7) ; 
Cohort_EPO_In_range_CKD5(:,zz) = x(:,8) ;     
    
    
for j = 1:length(parVals) 
 
Cohorts_generated_CKD5(j, zz) = ModelObj.Parameters(j).Value ; 

end

Cohorts_generated_species_CKD5(:, zz) = x(1,:) ; 

end


  end
  
end

disp(zz) ;


if ll == 1 && zz >= CKD5_N
    
     break ;
     
 end


end


end


Model_Dose = get(ModelObj, 'Dose');
D1_Provanzano = Model_Dose(92) ; 
%D1_Provanzano = Model_Dose(54) ; 
DOSE_STRENGTH_START = D1_Provanzano.Amount(1) ; 
Time_of_dosing = D1_Provanzano.Time(1:end) ; 

sbioaccelerate(ModelObj,D1_Provanzano);

for i =1:CKD5_N
    
    counter_HGB_level_TOO_HIGH = 0 ; 
    Week_counter = 0 ; 
    Two_week_conuter = 0 ;
    Four_week_conuter = 0 ; 
    HGB_after_each_week = 0; 
    HGB_total_dynamics = [] ; 
    Drug_dynamics = [] ; 
    Count_13_above_HGB = 0 ; 
    HGB_Rising_too_fast = 0 ; 
    
  D1_Provanzano = Model_Dose(92) ;

   for mmm =1:length(Model_Species)
    
    Model_Species(mmm).InitialAmount = abs(Cohorts_generated_species_CKD5(mmm,i))  ; 
    
    end
    
    for nnn =1:length(Model_Parameters)
    
    Model_Parameters(nnn).Value = Cohorts_generated_CKD5(nnn,i)  ; 
    
    end
    
    

 %for j = 1:length(Time_of_dosing)-1
  for j = 1:((length(Time_of_dosing)/3)-2)
      
     D1_Provanzano.Amount(1:3) = DOSE_STRENGTH_START ;
      D1_Provanzano.Time((3*j-2):(j*3)) = Time_of_dosing((3*j-2):(j*3)) ;

   set(configsetObj,'StopTime',Time_of_dosing((3*j)+1),'SolverType','ode15s')  
    set(configsetObj.SolverOptions, 'OutputTimes', [Time_of_dosing(3*j-2):1:Time_of_dosing((j*3)+1)], 'RelativeTolerance',1e-3,'AbsoluteTolerance',1e-5,'AbsoluteToleranceScaling',false);
   
   [~,x,Sim_DependantVars]= sbiosimulate(ModelObj, D1_Provanzano);
    
    HGB_total_dynamics = [HGB_total_dynamics; x(:,7)]  ;
    Drug_dynamics = [Drug_dynamics; x(:,21)]  ;
    HGB_check_treated_individual_per_week = x(end,7) ;
    HGB_after_each_week(j) = HGB_check_treated_individual_per_week; 
    
    
    if HGB_check_treated_individual_per_week >=11.5
    
    counter_HGB_level_TOO_HIGH = 1  ;
    Count_13_above_HGB = Count_13_above_HGB + 1 ; 
    D1_Provanzano_Amount_current = D1_Provanzano.Amount(j) ;
      D1_Provanzano.Amount((3*(j+1)-2):(3*(j+1))) = 0 ;   
   end
    
  if (counter_HGB_level_TOO_HIGH == 1) && (HGB_check_treated_individual_per_week <= 9)
        
    counter_HGB_level_TOO_HIGH = 0  ;
    
    D1_Provanzano.Amount((3*(j+1)-2):(3*(j+1))) = D1_Provanzano.Amount(j)/2 ; % D1_Provanzano.Time = Timeline_with_dose_Provenzano(j +1) ;
    
  end
    
    if j > 2 
   
    if (counter_HGB_level_TOO_HIGH == 0) && (HGB_after_each_week(j) - HGB_after_each_week(j-2))>1.3
       
       D1_Provanzano.Amount((3*(j+1)-2):(3*(j+1))) = (D1_Provanzano.Amount(j))/2 ; %% D1_Provanzano.Time = Timeline_with_dose_Provenzano(j +1) ;
      
       HGB_Rising_too_fast = 1 ; 
       
    end
    
    end
   
  if j > 4 
   
    if (counter_HGB_level_TOO_HIGH == 0)  && (HGB_after_each_week(j) - HGB_after_each_week(j-4))<=1 
        
        if HGB_Rising_too_fast == 1
       
        D1_Provanzano.Amount((3*(j+1)-2):(3*(j+1))) = DOSE_STRENGTH_START/2 + (DOSE_STRENGTH_START/2  - DOSE_STRENGTH_START)*rand(1) ; % D1_Provanzano.Time = Timeline_with_dose_Provenzano(j +1) ;
        
        elseif HGB_Rising_too_fast == 0
            
        D1_Provanzano.Amount((3*(j+1)-2):(3*(j+1))) = DOSE_STRENGTH_START*1.5 ;
         
        end 
    end
    
    
    
   
  end
    
  

 end
 
    HGB_total_dynamics_all(:,i) = HGB_total_dynamics ;
    HGB_after_each_week_all(:,i) = HGB_after_each_week ;
    Drug_dynamics_all(:,i) = Drug_dynamics ;
    Count_13_above_HGB_all(i) = {Count_13_above_HGB} ; 
    
    
   Species_Population_post_rhuEPO_treated_CKD5(:,i) = x(end,:) ;
    
    
    disp(i) ;
    
    disp('Adaptive_rhuEPO') ; 
 
end


% %%%%%%%%%%%%% APAPTIVE DOSING  BELOW IS BASED ON VADA DOSING ALGORITHM %%%%%%%%%%%%%%%%%%%%%%%%%   
%%%%%%%%%%%%% APAPTIVE DOSING  BELOW IS BASED ON VADA DOSING ALGORITHM %%%%%%%%%%%%%%%%%%%%%%%%%   
%load new_HD_DAPRO_postRhuEpo.mat
Dose_library_VADA = [150 300 450 600] ; 
Model_Dose = get(ModelObj, 'Dose');
D1_VADA = Model_Dose(93) ; 
DOSE_STRENGTH_START = D1_VADA.Amount(1) ; 
Time_of_dosing_VADA = D1_VADA.Time(1:end) ;    
Time_of_dosing_VADA_each_week = Time_of_dosing_VADA(1:7:end) ;

Starting_dose_VADA = 450 ; 

iz = 0 ; 
sbioaccelerate(ModelObj,D1_VADA);
    
for i =1:CKD5_N
    
    HGB_total_dynamics_VADA = [] ; 
    Drug_dynamics_VADA = [] ; 
    D1_VADA = Model_Dose(93) ;
    HGB_after_each_week_VADA = 0; 
    HGB_Rising_too_fast_VADA = 0 ;  
    Count_13_above_HGB_VADA = 0 ; 
    counter_HGB_level_TOO_HIGH_VADA = 0 ; 
    Last_Dose_position_VADA = 0 ; 

    
    
   for mmm =1:length(Model_Species)
    
    Model_Species(mmm).InitialAmount = abs(Species_Population_post_rhuEPO_treated_CKD5(mmm,i))  ; 
    
    end
    
    for nnn =1:length(Model_Parameters)
    
    Model_Parameters(nnn).Value = Cohorts_generated_CKD5(nnn,i)  ; 
    
    end
    
    

 for j = 1:length(Time_of_dosing_VADA_each_week)-1
     
   
     
     D1_VADA.Amount(1) = Starting_dose_VADA ;
     D1_VADA.Time(j) = Time_of_dosing_VADA(j) ;

     
   set(configsetObj,'StopTime',Time_of_dosing_VADA(j+1),'SolverType','sundials')  
   set(configsetObj.SolverOptions, 'OutputTimes',[Time_of_dosing_VADA_each_week(j):1:Time_of_dosing_VADA_each_week(j+1)], 'RelativeTolerance',1e-7,'AbsoluteTolerance',1e-7,'AbsoluteToleranceScaling',false);
   varobj1 = getvariant(ModelObj, 'vada_PD');
varobj2 = getvariant(ModelObj, 'vada_PK_450mg_published');

   [~,x,Sim_DependantVars]= sbiosimulate(ModelObj,configsetObj, [varobj1,varobj2] , D1_VADA);
   
    
    HGB_total_dynamics_VADA = [HGB_total_dynamics_VADA; x(:,7)]  ;
    Drug_dynamics_VADA = [Drug_dynamics_VADA; x(:,21)]  ; 
    HGB_check_treated_individual_per_week_VADA = x(end,7) ;
    HGB_after_each_week_VADA(j) = HGB_check_treated_individual_per_week_VADA ; 
    
    
   
  if (HGB_check_treated_individual_per_week_VADA >=12) 
      
      Count_13_above_HGB_VADA = Count_13_above_HGB_VADA +1 ; 
      
      counter_HGB_level_TOO_HIGH_VADA = 1  ;
      High_HGB_dose_amount = D1_VADA.Amount(j*7)  ;
      D1_VADA.Amount(j*7+1:end) = 0 ;
        
  end     
  
  if counter_HGB_level_TOO_HIGH_VADA ==1 && (HGB_check_treated_individual_per_week_VADA <11)
      
      Last_Dose_position_VADA = find(Dose_library_VADA== High_HGB_dose_amount) ; 
      
      if D1_VADA.Amount(j*7) > Dose_library_VADA(1)
      
          D1_VADA.Amount(j*7+1:end) = Dose_library_VADA(Last_Dose_position_VADA -1) ;
      
      elseif D1_VADA.Amount(j*7:end) == Dose_library_VADA(1)
          
          D1_VADA.Amount(j*7+1:end) = D1_VADA.Amount(j*7) ;
      end
      
      counter_HGB_level_TOO_HIGH_VADA = 0  ;
  
  end
  
  
  %%%%%%%%%%%%%%%%%%%%% Condition if HGB rise too fast of too slow, check every 2 weeks for each person %%%%%%%%%%
  
  if j > 2
      
      %%% TOO FAST 
  
  if counter_HGB_level_TOO_HIGH_VADA == 0 && (HGB_check_treated_individual_per_week_VADA <=12) && (HGB_check_treated_individual_per_week_VADA >=11) && (HGB_after_each_week_VADA(j) - HGB_after_each_week_VADA(j-2))>1
      
      
      Dose_position_HGB_risising_fast_VADA = find(Dose_library_VADA == D1_VADA.Amount(j*7)) ; 
      HGB_Rising_too_fast_VADA = 1  ;
      High_HGB_dose_amount_VADA = D1_VADA.Amount(j*7)  ;
      
      if D1_VADA.Amount(j*7) > Dose_library_VADA(1)
      
      D1_VADA.Amount(j*7+1:end) = Dose_library_VADA(Dose_position_HGB_risising_fast_VADA -1) ;
      
      elseif D1_VADA.Amount(j*7) == Dose_library_VADA(1)
          
      D1_VADA.Amount(j*7+1:end) = D1_VADA.Amount(j*7) ;
        
     end     
  
  end
  
    %%% TOO SLOW

  if counter_HGB_level_TOO_HIGH_VADA == 0 && HGB_check_treated_individual_per_week_VADA < 11 && ((HGB_after_each_week_VADA(j) - HGB_after_each_week_VADA(j-2))) < 1
      
      HGB_Rising_too_slow_VADA = 1  ;
      
   if D1_VADA.Amount(j*7) >0
      
      Dose_position_HGB_risising_slow_VADA = find(Dose_library_VADA == D1_VADA.Amount(j*7)) ;
      
      Low_HGB_dose_amount_VADA = D1_VADA.Amount(j*7)  ;
      
      if D1_VADA.Amount(j*7) < Dose_library_VADA(end)
      
      D1_VADA.Amount(j*7+1:end) = Dose_library_VADA(Dose_position_HGB_risising_slow_VADA + 1) ;
      
      elseif D1_VADA.Amount(j*7) == Dose_library_VADA(end)
          
      D1_VADA.Amount(j*7+1:end) = D1_VADA.Amount(j*7) ;
        
     
      end
      
   elseif D1_VADA.Amount(j*7) == 0   
     
       D1_VADA.Amount(j*7+1:end) = Dose_library_VADA(1) ;
       
   end
      
      
  end
  
   end
  
 vada_dose_graph(j)=  D1_VADA.Amount(j*7);
    
 
 end

 
    
    HGB_total_dynamics_VADA_all(:,i) = HGB_total_dynamics_VADA ;
    HGB_after_each_week_VADA_all(:,i) = HGB_after_each_week_VADA ;
    Drug_dynamics_VADA_all(:,i) = Drug_dynamics_VADA ;
%     Count_13_above_HGB_VADA_all(i) = {Count_13_above_HGB_VADA} ; 
    
    Species_Population_post_VADA_treated_ND(:,i) = x(end,:) ;

    disp(i) ;
    
    disp('Adaptive_VADA') ; 
 

end


Total_dynamics_rhuEPO_and_VADA = 0 ; 

zm1 = length(HGB_total_dynamics_all(:,1)) ; 
zm2 = length(HGB_total_dynamics_VADA_all(:,1)) ; 

Total_dynamics_rhuEPO_and_VADA(1:zm1, 1:CKD5_N) = HGB_total_dynamics_all ; 
Total_dynamics_rhuEPO_and_VADA(zm1+1:zm1+zm2, 1:CKD5_N) = HGB_total_dynamics_VADA_all ; 

plot(Total_dynamics_rhuEPO_and_VADA(:,:),'LineWidth',0.01,'Color','blue')
