# Supplementary material for: Quantitative systems pharmacology model of erythropoiesis to simulate therapies targeting anemia due to chronic kidney disease
Source: Front Pharmacol. 2023 Dec 6;14:1274490. doi: 10.3389/fphar.2023.1274490 (PMC10731587; doi:10.3389/fphar.2023.1274490)
Supplement: Supplementary file 3 [file Table1.XLSX]

## Sheet: Parameters
Model parameters	Drug	Unit	Const over alternate model paramterizations	Description	Healthy	CKD 1.5	CKD 3	CKD 4	CKD 5
Km_prod_EPO		dimensionless	TRUE	km for the Hill's equation for production of EPO	2.23	2.23	2.23	2.23	2.23
k_production_EPO		nanogram/(milliliter*hour)	FALSE	Vmax for the Hill's equation for production of EPO	2.02	1.85	1.7	1.6	1.3
n2		dimensionless	TRUE	Hill coefficient for equation for production of EPO	1	1	1	1	1
scalaer_EPO_prod		milliliter/nanogram	TRUE	Parameter to account for correct units in the Hill's quation for production of EPO	1	1	1	1	1
kdeg_EPO_LR		1/hour	TRUE	Rate constant for degradation of EPO-EPOR complex	1.2	1.2	1.2	1.2	1.2
Km_EPO-EPOR_Progenitors		molecule/liter	TRUE	km for the Hill's equation for EPO-EPOR complex affecting degradation of Progenitors	5150000000000	4201400000000	3301000000000	2500000000000	2000000000000
Vmax_EPO-EPOR_effective		dimensionless	TRUE	Vmax for the Hill's equation for EPO-EPOR complex affecting degradation of Progenitors	0.99	0.99	0.99	0.99	0.99
kprod_prog		molecule/(liter*hour)	TRUE	Rate constant for production of Progenitors	3600000000	2000000000	2100000000	1500000000	1380000000
nEPO-EPOR_to_Progenitors		dimensionless	TRUE	Hill coefficient for the Hill's equation for EPO-EPOR complex affecting degradation of Progenitors	4	4	4	4	4
scalar_EPO_efective		liter/molecule	TRUE	Parameter to account for correct units in the Hill's equation for EPO-EPOR complex affecting degradation of Progenitors	1	1	1	1	1
k_ReticsToRBCM		1/ hour	TRUE	Rate constant for maturation of Recticulocytes to RBCs	0.027	0.027	0.027	0.027	0.027
kdeg_Precursors		1/hour	TRUE	Rate constant for degradation of Precursors	0.05	0.05	0.05	0.05	0.05
kdeg_RBCM		1/hour	TRUE	Rate constant for degradation of RBCs	0.00034	0.00037	0.000463	0.000473	0.000694
MCH_RBCM		gram/molecule	TRUE	Mean corpuscular hemoglobin (MCH) ,i.e.,the amount of hemoglobin in a red blood cell	2.9e-11	2.9e-11	2.9e-11	2.9e-11	2.9e-11
MCH_Reti		gram/molecule	TRUE	Mean corpuscular hemoglobin (MCH) ,i.e.,the amount of hemoglobin in a Recticulocyte	3e-11	3e-11	3e-11	3e-11	3e-11
scaler7		liter/deciliter	TRUE	Parameter to account for correct units of HGB (g/dL) as caclulatedusing Reticulocytes and RBCM	0.1	0.1	0.1	0.1	0.1
scaler_EPO		milliU/nanogram	TRUE	Parameter to account for correct units of EPO_plasma_IU (milliU/mL) as caclulatedusing Reticulocytes and RBCM	119.05	119.05	119.05	119.05	119.05
kprod_HIF_basal		nanogram/(milliliter * hour)	FALSE	Rate constant for production of HIF	1.35	1.35	1.35	1.35	1.35
k_progenitorsToPrecursors		1/hour	TRUE	Rate constant for differentiation of progenitors to precursors	0.0046	0.0046	0.0046	0.0046	0.0046
scalar_percent_Retic		molecule/liter	TRUE	Parameter to account for correct units of % Reticulocytes	100	100	100	100	100
kon_EPO_LR_complex		liter/(molecule* hour)	TRUE	Forward rate constant for the formation of EPO-EPOR complex	1e-13	1e-13	1e-13	1e-13	1e-13
koff_EPO_LR_complex		1/hour	TRUE	Backward rate constant for the formation of EPO-EPOR complex	5.5	5.5	5.5	5.5	5.5
Central_compart_0	Default	liter	TRUE	Volume of central compartment	4.9573	4.9573	4.9573	4.9573	4.9573
Central_compart_0	Dapro	liter		Volume of central compartment	5.38	5.38	5.38	5.38	5.38
Peripheral_0		liter	TRUE	Volume of peripheral compartment	3.067	3.067	3.067	3.067	3.067
PHD_total		nanogram/milliliter	TRUE	Total basal concentration of PHD	52.5	52.5	52.5	52.5	52.5
Km_PHI_drug		dimensionless	TRUE	Km for Hill's equation for PHI affecting PHD production rate	0.0001	0.0001	0.0001	0.0001	0.0001
n_PHIeffPHD		dimensionless	TRUE	Hill coefficient for Hill's equation for PHI affecting PHD production rate	0.17	0.17	0.17	0.17	0.17
n_HGB_PHD		dimensionless	TRUE	Hill coefficient for Hill's equation for HGB affecting PHD production rate	3.3	3.3	3.3	3.3	3.3	0.0126263
k_modulate_HGB_efffect_on_PHD		dimensionless	TRUE	Vmax for Hill's equation for HGB affecting PHD production rate	100	100	100	100	100	Should not be changed with CKD stages
scalar_HGB		deciliter/gram	TRUE	Parameter to account for correct units in Hill's equation for HGB affecting PHD production rate	1	1	1	1	1
scalar_PHI_DRUG		milliliter/microgram	TRUE	Parameter to account for correct units in Hill's equation for PHI affecting PHD production rate	1	1	1	1	1
k_modulate_PHD_effect_on_HIF		milliliter/(nanogram*hour)	TRUE	Rate constant for PHD effect on degradation of HIF	0.34	0.34	0.34	0.34	0.34
Km_HGB_HIF		dimensionless	TRUE	km for Hill's equation for HGB affecting PHD production rate	5	5	5	5	5
ka1_ESA_SCtoPlasma		1/hour	FALSE	Rate constant for absorption of rhuEPO from subcutaneous dose to plasma	0.0362	0.0362	0.0362	0.0362	0.0362
kel_EPO_plasma		1/hour	FALSE	Rate constant for elimination of endogenousEPO from Plasma	0.02	0.02	0.02	0.02	0.02
k_epo_cp		1/hour	TRUE	Forward rate constant for tranfer of endogenousEPO from Central to Peripheral compartment	0.1	0.1	0.1	0.1	0.1
k_epo_pc		1/hour	TRUE	Backward rate constant for transfer of endogenous EPO from Central to Peripheral compartment	0.2762	0.2762	0.2762	0.2762	0.2762
kel_ESA_plasma		1/hour	FALSE	Rate constant for elimination of rhuEPO from Plasma	0.02	0.02	0.02	0.02	0.02
k_esa_cp		1/hour	FALSE	Forward rate constant for tranfer of rhuEPO from Central to Peripheral compartment	0.038	0.038	0.038	0.038	0.038
switch1		dimensionless	FALSE	switch for event in the model- not actively used	0	0	0	0	0
switch2		dimensionless	FALSE	switch for event in the model- not actively used	0	0	0	0	0
k_esa_pc		1/hour	TRUE	Backward rate constant for tranfer of rhuEPO from Central to Peripheral compartment	0.01	0.01	0.01	0.01	0.01
k_PrecursorsToPretics		1/hour	TRUE	Rate constant for differentiation for Precursors to Reticulocytes	0.04	0.04	0.04	0.04	0.04
kdeg_Retics_Plasma		1/hour	TRUE	Rate constant for degradation of Reticulocytes	0.03	0.03	0.03	0.03	0.03
MW_ESA		nanogram/molecule	TRUE	Molecular weight of rhuEPO	6.16e-11	6.16e-11	6.16e-11	6.16e-11	6.16e-11
MW_EPO		nanogram/molecule	TRUE	Molecular weight of endogenous EPO	5.06e-11	5.06e-11	5.06e-11	5.06e-11	5.06e-11
k_deg_prog		1/hour	TRUE	Rate constant for degradation of Progenitors	0.000694	0.0525	0.03	0.026	0.0158
kd		molecule/liter	TRUE	Equillibrium dissociation constant for EPO-EPOR complex formation	55000000000000	55000000000000	55000000000000	55000000000000	55000000000000
kint_ESA_LR		1/hour	TRUE	Rate constant for internalization of Darbe-EPOR complex	0.65	0.65	0.65	0.65	0.65
k_darbe_cp		1/hour	TRUE	Forward rate constant for tranfer of Darbe from Central to Peripheral compartment	0.03	0.03	0.03	0.03	0.03
k_darbe_pc		1/hour	TRUE	Backward rate constant for tranfer of Darbe from Central to Peripheral compartment	0.006	0.006	0.006	0.006	0.006
kel_darbe_plasma		1/hour	TRUE	Rate constant for elimination of Darbe from Plasma	0.018	0.018	0.018	0.018	0.018
koff_darbe_LR_complex		1/hour	TRUE	Backward rate constant for the formation of Darbe-EPOR complex	6.3	6.3	6.3	6.3	6.3
kon_darbe_LR_complex		liter/(molecule*hour)	TRUE	Forward rate constant for the formation of Darbe-EPOR complex	1e-14	1e-14	1e-14	1e-14	1e-14
ka1_darbe_SCtoPlasma		1/hour	TRUE	Rate constant for absorption of Darbe from subcutaneous dose to plasma	0.03	0.03	0.03	0.03	0.03
ka_gutToPlasma	Vada	1/hour	FALSE	Rate constant for absorption of PHI drug from gut dose to plasma	0.36	0.36	0.36	0.36	0.36
ka_gutToPlasma	Dapro	1/hour	FALSE	Rate constant for absorption of PHI drug from gut dose to plasma	0.2239	0.2239	0.2239	0.2239	0.2239
CLD_VADA	Vada	milliliter/hour	TRUE	Rate constant for clearance of PHI drug from central to peripheral compartment	900	900	900	900	900
	Dapro	milliliter/hour		Rate constant for clearance of PHI drug from central to peripheral compartment	0.173	0.173	0.173	0.173	0.173
kel_VADA	Vada	1/hour	TRUE	Rate constant for elimination of PHI from plasma	0.1	0.1	0.1	0.1	0.1
	Dapro	1/hour		Rate constant for elimination of PHI from plasma	0.025	0.025	0.025	0.025	0.025
Vmax_DRUG_PHD	Vada	dimensionless	TRUE	Vmax for Hill's equation for PHI affecting PHD production rate	1.27	1.27	1.27	1.27	1.27
	Dapro	dimensionless		Vmax for Hill's equation for PHI affecting PHD production rate	2.2	2.2	2.2	2.2	2.2
Vmax_non-linearClearanceDapro	Vada	nanogram/(milliliter*hour)	TRUE	Vmax for Hill's equation for PHI clearance	0	0	0	0	0
	Dapro	nanogram/(milliliter*hour)		Vmax for Hill's equation for PHI clearance	115	115	115	115	115
Km_non-linearClearanceDapro		nanogram/milliliter	TRUE	Km for Hill's equation for PHI clearance	4.52	4.52	4.52	4.52	4.52
NOTE: The green highlighted parameters are the ones which have been changed to create different CKD stages

## Sheet: Species
Name	Scope	InitialAmount	InitialAmountUnits	Const during simulation
PHD	Central_compart	0	nanogram/milliliter	FALSE
HIFa	Central_compart	0.4206	nanogram/milliliter	FALSE
EPO_plasma	Central_compart	0	nanogram/milliliter	FALSE
Progenitors	Central_compart	3630300000	molecule/liter	FALSE
Precursors	Central_compart	55569880000	molecule/liter	FALSE
RBCM	Central_compart	4827500000000	molecule/liter	FALSE
HGB	Central_compart	0	gram/deciliter	FALSE
EPO_plasma_IU	Central_compart	0	milliU/milliliter	FALSE
rhuEPO_SC_Dose	Central_compart	0	nanogram	FALSE
Precent_Reticulocytes	Central_compart	0	molecule/liter	FALSE
Retics_basal	Central_compart	0	molecule/liter	FALSE
Delta_RBC	Central_compart	0	molecule/liter	FALSE
RBC_total	Central_compart	0	molecule/liter	FALSE
RBC_total_basal	Central_compart	0	molecule/liter	FALSE
RBCM_basal	Central_compart	0	molecule/liter	FALSE
RBCM_event	Central_compart	0	molecule/liter	FALSE
EPO_receptor	Central_compart	40000000000000	molecule/liter	FALSE
rhuEPO_LR_complex	Central_compart	0	molecule/liter	FALSE
HGB_basal	Central_compart	0	gram/deciliter	FALSE
Delta_HGB	Central_compart	0	gram/deciliter	FALSE
PHI_Plasma	Central_compart	0	nanogram/milliliter	FALSE
PHI_Dose_Gut	Central_compart	0	microgram	FALSE
rhuEPO_plasma	Central_compart	0	nanogram/milliliter	FALSE
Retics_plasma	Central_compart	55569880000	molecule/liter	FALSE
EPO_LR_complex	Central_compart	0	molecule/liter	FALSE
Darbe_plasma	Central_compart	0	nanogram/milliliter	FALSE
darbe_SC_Dose	Central_compart	0	nanogram	FALSE
darbe_LR_complex	Central_compart	0	molecule/liter	FALSE
PHI_periphery	Peripheral	0	microgram/milliliter	FALSE
rhuEPO_periphery	Periphery	0	nanogram/milliliter	FALSE
EPO_periphery	Periphery	0	nanogram/milliliter	FALSE
darbe_periphery	Periphery	0	nanogram/milliliter	FALSE
